# Supplementary material for: Does knowledge and concern regarding food supplement safety affect the behavioral intention of consumers? An experimental study on the theory of reasoned action
Source: Front Nutr. 2024 Jan 8;10:1305964. doi: 10.3389/fnut.2023.1305964 (PMC10800543; doi:10.3389/fnut.2023.1305964)
Supplement: Supplementary file 1 [file Data_Sheet_1.xlsx]

## Sheet: Data
																					I’m very self-conscious about my health	I’m usually aware of my health	I’m aware of the state of my health as I go through the day	I’m alert to changes in my health	I take responsibility for the state of my health	Knowledgeable about food safety	Knowledgeable on food safety certificates	Knowledgeable on food selection to reduce potential foodborne illness	Good food safety knowledge	Nowadays most foods contain residues from chemical sprays and fertilizers	I am very concerned about the number of preservatives in food	The quality and safety of food nowadays concerns me	Taking food supplements is healthy	Taking food supplements is safe	Taking food supplements is nutritious	I buy food supplements for my family to get nutrition	My acquaintances understand me choosing food supplements as a wellbeing health	My acquaintances think that I should take food supplements	My acquaintances approve me taking food supplements	I will make an effort to purchase more food supplements	I intend to purchase food supplements in the future	I want to purchase food supplements in the future
No	Gender	Marital Status	Age	Education Status	Profession Group	Food Supplements	Frequency of Supplement Use	Multivitamins	Multiminerals	Vitamins	Minerals	Collagens	Omega 3 and Fish Oils	Antioxidants	Probiotics and Digestive Products	Glucosamine and Joint Health Products	Dietary Products	Herbal Products	Other	Total Variety	HC1	HC2	HC3	HC4	HC5	FSK1	FSK2	FSK3	FSK4	FSC1	FSC2	FSC3	Att1	Att2	Att3	Att4	SN1	SN2	SN3	BI1	BI2	BI3
1	Male	Single	31-40	Doctorate Graduate	Public	Yes	Once a month	No	No	Yes	Yes	No	Yes	No	No	No	No	No	No	3	Agree	Agree	Agree	Agree	Agree	Disagree	Strongly Disagree	Agree	Disagree	Agree	Agree	Strongly Agree	Agree	Agree	Disagree	Agree	Agree	Disagree	Agree	Disagree	Agree	Agree
2	Male	Married	31-40	Doctorate Graduate	Public	Yes	Once a month	Yes	No	Yes	Yes	Yes	Yes	No	No	No	No	No	No	5	Strongly Agree	Agree	Disagree	Strongly Agree	Strongly Agree	Agree	Undecided	Strongly Agree	Strongly Agree	Strongly Agree	Strongly Agree	Strongly Agree	Strongly Agree	Strongly Agree	Strongly Agree	Strongly Agree	Strongly Agree	Disagree	Undecided	Strongly Agree	Strongly Agree	Strongly Agree
3	Male	Married	31-40	Doctorate Graduate	Public	Yes	Once a month	No	No	Yes	Yes	Yes	Yes	No	No	No	No	No	No	4	Agree	Agree	Agree	Agree	Agree	Agree	Agree	Undecided	Undecided	Strongly Agree	Strongly Agree	Strongly Agree	Agree	Agree	Agree	Agree	Agree	Agree	Undecided	Undecided	Agree	Agree
4	Female	Single	21-30	Bachelor's Degree	Public	Yes	Several times a year	No	No	Yes	Yes	Yes	Yes	No	No	No	No	Yes	No	5	Undecided	Agree	Disagree	Agree	Agree	Agree	Agree	Agree	Agree	Agree	Agree	Agree	Agree	Agree	Agree	Agree	Agree	Agree	Agree	Undecided	Agree	Agree
5	Female	Married	21-30	Bachelor's Degree	Public	Yes	Several times a year	Yes	No	Yes	Yes	Yes	Yes	No	No	No	No	No	No	5	Agree	Agree	Agree	Agree	Agree	Agree	Agree	Agree	Agree	Agree	Agree	Agree	Agree	Agree	Agree	Agree	Agree	Agree	Agree	Agree	Agree	Agree
6	Female	Married	21-30	Bachelor's Degree	Student	Yes	Several times a month	No	No	Yes	No	No	Yes	No	No	No	No	No	No	2	Undecided	Agree	Agree	Agree	Strongly Agree	Agree	Disagree	Agree	Agree	Agree	Agree	Agree	Agree	Agree	Agree	Agree	Undecided	Undecided	Agree	Disagree	Agree	Agree
7	Male	Married	21-30	Associate Degree Graduate	Private	No	Once a year	No	No	No	No	No	Yes	No	No	No	No	No	No	1	Strongly Agree	Strongly Agree	Agree	Agree	Agree	Agree	Agree	Agree	Undecided	Undecided	Agree	Agree	Agree	Agree	Agree	Agree	Agree	Agree	Agree	Agree	Agree	Undecided
8	Female	Single	21-30	Associate Degree Graduate	Student	No	Once a year	No	No	Yes	No	No	No	No	No	No	No	No	No	1	Agree	Agree	Agree	Agree	Agree	Agree	Agree	Agree	Agree	Agree	Agree	Agree	Agree	Agree	Agree	Agree	Agree	Agree	Agree	Agree	Agree	Agree
9	Male	Married	31-40	Bachelor's Degree	Public	No	Several times a year	No	No	Yes	No	No	No	No	No	No	No	No	No	1	Strongly Disagree	Strongly Agree	Disagree	Agree	Strongly Agree	Agree	Agree	Undecided	Undecided	Agree	Agree	Agree	Agree	Disagree	Disagree	Strongly Disagree	Disagree	Strongly Disagree	Strongly Disagree	Disagree	Disagree	Disagree
10	Female	Single	21-30	Associate Degree Graduate	Student	Yes	Several times a year	No	No	Yes	Yes	No	Yes	No	No	No	No	No	No	3	Undecided	Undecided	Disagree	Disagree	Agree	Agree	Disagree	Disagree	Disagree	Undecided	Undecided	Agree	Undecided	Undecided	Undecided	Undecided	Agree	Strongly Agree	Strongly Agree	Undecided	Undecided	Undecided
11	Male	Single	21-30	Compulsory Education	Student	Yes	Several times a year	Yes	No	No	No	No	No	No	No	No	No	No	No	1	Agree	Agree	Disagree	Undecided	Agree	Agree	Undecided	Undecided	Undecided	Agree	Agree	Agree	Undecided	Undecided	Undecided	Undecided	Undecided	Disagree	Undecided	Undecided	Undecided	Undecided
12	Female	Single	21-30	Associate Degree Graduate	Student	Yes	Once a month	No	No	Yes	No	No	No	No	No	No	No	No	No	1	Strongly Agree	Strongly Agree	Agree	Strongly Agree	Strongly Agree	Strongly Agree	Undecided	Agree	Disagree	Strongly Agree	Strongly Agree	Strongly Agree	Agree	Agree	Agree	Agree	Agree	Agree	Agree	Undecided	Undecided	Undecided
13	Male	Single	21-30	Associate Degree Graduate	Private	No	Once a year	No	No	No	No	No	No	No	No	No	No	Yes	No	1	Undecided	Agree	Disagree	Agree	Agree	Agree	Strongly Disagree	Agree	Strongly Disagree	Strongly Agree	Strongly Agree	Strongly Agree	Strongly Disagree	Strongly Disagree	Strongly Disagree	Strongly Disagree	Strongly Disagree	Strongly Disagree	Strongly Disagree	Strongly Disagree	Strongly Disagree	Strongly Disagree
14	Female	Single	21-30	Associate Degree Graduate	Student	Yes	Several times a year	No	No	No	No	No	Yes	No	No	No	Yes	No	No	2	Agree	Agree	Undecided	Agree	Agree	Agree	Agree	Agree	Agree	Undecided	Agree	Agree	Agree	Agree	Agree	Agree	Agree	Disagree	Undecided	Agree	Agree	Agree
15	Female	Single	21-30	Associate Degree Graduate	Student	No	Several times a year	No	No	Yes	No	No	Yes	No	No	No	No	No	No	2	Strongly Agree	Agree	Agree	Disagree	Agree	Agree	Disagree	Disagree	Disagree	Agree	Agree	Disagree	Undecided	Undecided	Undecided	Undecided	Undecided	Undecided	Undecided	Undecided	Undecided	Undecided
16	Male	Single	21-30	Associate Degree Graduate	Student	No	Several times a month	No	No	Yes	No	No	No	No	No	No	No	No	No	1	Undecided	Disagree	Disagree	Disagree	Disagree	Disagree	Disagree	Disagree	Disagree	Disagree	Agree	Agree	Agree	Agree	Agree	Disagree	Disagree	Disagree	Disagree	Agree	Disagree	Disagree
17	Male	Single	21-30	Master's Degree Graduate	Public	Yes	Once a year	No	No	No	Yes	No	No	No	No	No	No	No	No	1	Agree	Agree	Agree	Agree	Agree	Undecided	Undecided	Agree	Undecided	Undecided	Undecided	Undecided	Undecided	Undecided	Undecided	Disagree	Agree	Disagree	Undecided	Strongly Disagree	Disagree	Disagree
18	Female	Married	31-40	Bachelor's Degree	Private	Yes	Once a year	Yes	No	No	No	No	No	No	No	No	No	No	No	1	Strongly Agree	Strongly Agree	Agree	Strongly Agree	Strongly Agree	Disagree	Disagree	Disagree	Disagree	Strongly Agree	Strongly Agree	Strongly Agree	Undecided	Undecided	Undecided	Disagree	Undecided	Undecided	Undecided	Undecided	Undecided	Undecided
19	Female	Single	21-30	Associate Degree Graduate	Student	No	Once a year	No	No	No	No	No	No	No	No	No	No	Yes	No	1	Strongly Agree	Strongly Agree	Agree	Agree	Agree	Agree	Agree	Agree	Agree	Agree	Agree	Agree	Agree	Agree	Agree	Agree	Agree	Agree	Agree	Agree	Agree	Undecided
20	Female	Married	21-30	Associate Degree Graduate	Private	Yes	Once a year	No	No	Yes	No	No	No	No	No	No	Yes	Yes	No	3	Agree	Strongly Agree	Undecided	Agree	Agree	Agree	Agree	Agree	Agree	Strongly Agree	Agree	Agree	Agree	Agree	Agree	Agree	Agree	Disagree	Agree	Undecided	Undecided	Agree
21	Male	Single	31-40	Master's Degree Graduate	Public	Yes	Several times a year	No	No	No	Yes	No	No	No	No	No	No	No	No	1	Agree	Agree	Disagree	Disagree	Agree	Agree	Disagree	Agree	Agree	Agree	Agree	Agree	Undecided	Agree	Disagree	Disagree	Agree	Undecided	Undecided	Disagree	Agree	Disagree
22	Male	Married	41-50	Associate Degree Graduate	Private	Yes	Several times a year	Yes	No	No	No	No	No	No	No	No	No	Yes	No	2	Agree	Agree	Undecided	Agree	Agree	Strongly Agree	Strongly Agree	Agree	Strongly Agree	Agree	Agree	Agree	Strongly Disagree	Strongly Disagree	Disagree	Disagree	Undecided	Undecided	Undecided	Undecided	Undecided	Undecided
23	Female	Single	21-30	Master's Degree Graduate	Student	Yes	Several times a year	No	No	Yes	No	No	Yes	No	No	No	No	No	No	2	Agree	Agree	Undecided	Agree	Agree	Disagree	Disagree	Undecided	Disagree	Strongly Agree	Strongly Agree	Strongly Agree	Agree	Agree	Agree	Undecided	Undecided	Undecided	Undecided	Undecided	Undecided	Agree
24	Male	Single	20 and below	Bachelor's Degree	Student	Yes	Several times a month	Yes	Yes	Yes	Yes	No	No	No	No	No	No	No	No	4	Strongly Agree	Strongly Agree	Strongly Agree	Strongly Agree	Strongly Agree	Agree	Strongly Disagree	Undecided	Undecided	Undecided	Strongly Agree	Strongly Agree	Strongly Agree	Strongly Agree	Strongly Agree	Agree	Strongly Agree	Undecided	Strongly Disagree	Undecided	Strongly Agree	Strongly Agree
25	Female	Single	21-30	Compulsory Education	Student	Yes	Several times a year	No	No	Yes	No	No	No	No	No	No	No	No	No	1	Strongly Agree	Strongly Agree	Disagree	Disagree	Strongly Agree	Undecided	Undecided	Undecided	Disagree	Undecided	Agree	Undecided	Agree	Undecided	Agree	Disagree	Disagree	Undecided	Undecided	Disagree	Disagree	Undecided
26	Male	Married	31-40	Doctorate Graduate	Public	Yes	Several times a year	Yes	No	No	Yes	No	No	No	No	No	No	No	No	2	Undecided	Undecided	Disagree	Undecided	Disagree	Disagree	Disagree	Disagree	Disagree	Disagree	Disagree	Disagree	Agree	Agree	Undecided	Disagree	Disagree	Disagree	Disagree	Disagree	Agree	Agree
27	Female	Single	21-30	Associate Degree Graduate	Student	No	Once a year	No	No	No	No	No	No	No	No	No	No	Yes	No	1	Agree	Agree	Disagree	Agree	Agree	Disagree	Disagree	Disagree	Disagree	Agree	Agree	Agree	Undecided	Undecided	Undecided	Disagree	Disagree	Disagree	Disagree	Undecided	Undecided	Undecided
28	Female	Single	31-40	Bachelor's Degree	Public	Yes	Several times a year	No	No	No	Yes	Yes	No	No	No	No	No	No	No	2	Strongly Agree	Agree	Agree	Agree	Agree	Agree	Undecided	Agree	Undecided	Agree	Agree	Agree	Strongly Agree	Strongly Agree	Strongly Agree	Strongly Agree	Agree	Agree	Agree	Agree	Agree	Agree
29	Male	Married	41-50	Compulsory Education	Public	Yes	Several times a year	No	No	Yes	No	No	No	No	No	No	No	No	No	1	Agree	Agree	Disagree	Agree	Strongly Agree	Agree	Undecided	Disagree	Disagree	Undecided	Agree	Strongly Agree	Undecided	Undecided	Undecided	Undecided	Undecided	Undecided	Disagree	Undecided	Undecided	Undecided
30	Female	Single	21-30	Associate Degree Graduate	Student	Yes	Once a year	No	No	Yes	No	No	No	No	No	No	No	No	No	1	Agree	Agree	Disagree	Disagree	Agree	Agree	Disagree	Agree	Disagree	Agree	Agree	Agree	Undecided	Undecided	Agree	Disagree	Disagree	Agree	Disagree	Disagree	Disagree	Disagree
31	Male	Married	31-40	Master's Degree Graduate	Public	Yes	Several times a year	Yes	No	No	No	No	No	No	No	No	No	No	No	1	Undecided	Undecided	Disagree	Undecided	Agree	Agree	Undecided	Undecided	Disagree	Strongly Agree	Agree	Agree	Undecided	Disagree	Undecided	Disagree	Disagree	Undecided	Disagree	Undecided	Undecided	Undecided
32	Male	Married	31-40	Bachelor's Degree	Public	Yes	Several times a month	Yes	No	No	No	No	No	No	No	No	No	No	No	1	Strongly Agree	Strongly Agree	Strongly Agree	Strongly Agree	Strongly Agree	Strongly Agree	Strongly Agree	Strongly Agree	Strongly Agree	Strongly Agree	Strongly Agree	Strongly Agree	Agree	Agree	Agree	Agree	Agree	Undecided	Undecided	Agree	Agree	Agree
33	Male	Single	31-40	Doctorate Graduate	Public	Yes	Once a year	No	No	Yes	No	No	Yes	No	No	No	No	No	No	2	Agree	Agree	Disagree	Agree	Agree	Agree	Agree	Agree	Undecided	Agree	Agree	Agree	Agree	Agree	Agree	Agree	Agree	Agree	Undecided	Undecided	Undecided	Undecided
34	Male	Married	51-60	Compulsory Education	Private	No	Once a year	Yes	No	No	No	No	No	No	No	No	No	No	No	1	Undecided	Strongly Agree	Strongly Agree	Disagree	Undecided	Strongly Disagree	Strongly Disagree	Strongly Disagree	Strongly Disagree	Strongly Agree	Strongly Agree	Strongly Agree	Strongly Disagree	Strongly Disagree	Strongly Disagree	Strongly Disagree	Strongly Disagree	Strongly Disagree	Agree	Strongly Disagree	Strongly Disagree	Strongly Disagree
35	Female	Single	31-40	Bachelor's Degree	Private	Yes	Several times a year	No	No	Yes	No	No	No	No	No	No	No	No	No	1	Undecided	Undecided	Undecided	Undecided	Agree	Agree	Undecided	Undecided	Undecided	Agree	Agree	Agree	Agree	Agree	Agree	Agree	Agree	Agree	Agree	Agree	Agree	Agree
36	Male	Single	31-40	Associate Degree Graduate	Public	Yes	Several times a month	Yes	No	Yes	Yes	Yes	No	No	No	No	No	Yes	No	5	Agree	Agree	Agree	Agree	Undecided	Undecided	Undecided	Undecided	Undecided	Disagree	Undecided	Undecided	Agree	Agree	Agree	Disagree	Agree	Undecided	Disagree	Agree	Agree	Agree
37	Female	Married	31-40	Bachelor's Degree	Private	Yes	Once a month	Yes	Yes	Yes	Yes	No	Yes	No	Yes	No	No	No	No	6	Agree	Agree	Agree	Agree	Strongly Agree	Undecided	Undecided	Agree	Disagree	Agree	Strongly Agree	Strongly Agree	Undecided	Undecided	Undecided	Agree	Undecided	Strongly Disagree	Strongly Disagree	Disagree	Undecided	Undecided
38	Female	Married	41-50	Master's Degree Graduate	Public	Yes	Several times a year	Yes	No	No	No	No	No	No	No	No	No	No	No	1	Agree	Agree	Disagree	Agree	Agree	Agree	Agree	Agree	Agree	Agree	Agree	Agree	Disagree	Disagree	Undecided	Undecided	Agree	Disagree	Agree	Disagree	Disagree	Disagree
39	Male	Single	41-50	Associate Degree Graduate	Private	Yes	Several times a year	Yes	No	No	Yes	No	No	No	No	Yes	No	Yes	No	4	Strongly Agree	Strongly Agree	Strongly Agree	Strongly Agree	Strongly Agree	Strongly Agree	Agree	Strongly Agree	Agree	Strongly Agree	Strongly Agree	Strongly Agree	Strongly Agree	Strongly Agree	Strongly Agree	Strongly Agree	Strongly Agree	Disagree	Agree	Agree	Strongly Agree	Strongly Agree
40	Female	Single	21-30	Bachelor's Degree	Student	No	Once a year	No	No	Yes	No	No	Yes	No	No	No	No	No	No	2	Strongly Agree	Agree	Undecided	Undecided	Agree	Strongly Agree	Strongly Agree	Strongly Agree	Strongly Agree	Strongly Agree	Undecided	Undecided	Undecided	Undecided	Undecided	Agree	Agree	Disagree	Disagree	Disagree	Agree	Agree
41	Male	Married	51-60	Compulsory Education	Private	Yes	Several times a year	No	Yes	No	No	No	Yes	No	No	No	No	No	No	2	Strongly Agree	Strongly Agree	Strongly Agree	Strongly Agree	Strongly Agree	Agree	Agree	Agree	Agree	Agree	Agree	Agree	Strongly Agree	Undecided	Agree	Agree	Agree	Agree	Agree	Agree	Agree	Agree
42	Female	Single	21-30	Bachelor's Degree	Private	Yes	Several times a month	No	No	Yes	Yes	No	No	No	No	No	No	No	No	2	Agree	Agree	Disagree	Agree	Agree	Agree	Agree	Agree	Disagree	Strongly Agree	Strongly Agree	Strongly Agree	Agree	Agree	Agree	Agree	Strongly Agree	Strongly Agree	Strongly Agree	Undecided	Agree	Agree
43	Female	Married	21-30	Bachelor's Degree	Private	Yes	Several times a year	No	No	Yes	No	No	No	No	No	No	No	Yes	No	2	Strongly Agree	Strongly Agree	Agree	Agree	Strongly Agree	Agree	Agree	Agree	Agree	Strongly Agree	Strongly Agree	Strongly Agree	Undecided	Undecided	Undecided	Undecided	Agree	Agree	Agree	Agree	Agree	Agree
44	Female	Married	31-40	Compulsory Education	Private	Yes	Several times a year	No	No	Yes	Yes	Yes	No	No	No	No	No	Yes	No	4	Agree	Strongly Agree	Strongly Disagree	Strongly Agree	Strongly Disagree	Undecided	Strongly Disagree	Strongly Agree	Undecided	Strongly Agree	Strongly Agree	Agree	Disagree	Disagree	Disagree	Undecided	Strongly Disagree	Disagree	Disagree	Undecided	Undecided	Undecided
45	Male	Single	21-30	Associate Degree Graduate	Public	No	Once a year	No	No	Yes	No	No	No	No	No	No	No	No	No	1	Undecided	Undecided	Disagree	Disagree	Disagree	Disagree	Disagree	Disagree	Disagree	Disagree	Disagree	Disagree	Undecided	Undecided	Undecided	Undecided	Disagree	Undecided	Undecided	Undecided	Undecided	Agree
46	Female	Married	41-50	Associate Degree Graduate	Private	Yes	Once a year	No	No	No	Yes	Yes	No	No	No	No	No	No	No	2	Strongly Agree	Strongly Agree	Agree	Agree	Strongly Agree	Strongly Agree	Agree	Undecided	Undecided	Strongly Agree	Strongly Agree	Strongly Agree	Disagree	Disagree	Disagree	Undecided	Undecided	Undecided	Undecided	Undecided	Undecided	Undecided
47	Female	Married	21-30	Bachelor's Degree	Private	No	Several times a year	No	Yes	No	No	No	No	No	No	No	No	No	No	1	Agree	Agree	Disagree	Undecided	Undecided	Disagree	Agree	Disagree	Disagree	Disagree	Disagree	Agree	Agree	Agree	Agree	Disagree	Undecided	Agree	Agree	Agree	Undecided	Undecided
48	Male	Single	21-30	Associate Degree Graduate	Private	Yes	Several times a year	Yes	No	No	No	No	No	No	No	No	No	No	No	1	Strongly Disagree	Strongly Disagree	Strongly Disagree	Strongly Disagree	Strongly Disagree	Strongly Disagree	Strongly Disagree	Strongly Disagree	Strongly Agree	Strongly Disagree	Strongly Disagree	Strongly Agree	Undecided	Undecided	Undecided	Undecided	Undecided	Undecided	Undecided	Agree	Agree	Strongly Disagree
49	Male	Married	41-50	Associate Degree Graduate	Private	Yes	Once a month	No	No	No	Yes	No	Yes	No	No	No	No	No	No	2	Agree	Agree	Disagree	Disagree	Undecided	Strongly Agree	Agree	Undecided	Agree	Agree	Agree	Agree	Strongly Agree	Strongly Agree	Agree	Strongly Agree	Agree	Agree	Agree	Disagree	Agree	Agree
50	Male	Single	21-30	Bachelor's Degree	Private	Yes	Several times a year	Yes	No	Yes	Yes	No	Yes	Yes	Yes	No	No	No	No	6	Strongly Agree	Strongly Agree	Agree	Agree	Agree	Agree	Undecided	Agree	Undecided	Undecided	Agree	Strongly Agree	Strongly Agree	Strongly Agree	Strongly Agree	Agree	Agree	Strongly Disagree	Agree	Agree	Strongly Agree	Agree
51	Female	Single	21-30	Bachelor's Degree	Student	Yes	Several times a month	Yes	Yes	Yes	Yes	Yes	No	No	Yes	Yes	No	No	No	7	Undecided	Strongly Agree	Undecided	Agree	Agree	Agree	Agree	Undecided	Undecided	Undecided	Undecided	Agree	Agree	Agree	Agree	Agree	Agree	Agree	Agree	Agree	Agree	Agree
52	Female	Married	31-40	Master's Degree Graduate	Public	Yes	Several times a year	No	No	Yes	No	No	Yes	No	No	No	No	No	No	2	Agree	Agree	Disagree	Disagree	Agree	Undecided	Disagree	Disagree	Strongly Disagree	Agree	Agree	Agree	Agree	Agree	Agree	Agree	Disagree	Disagree	Agree	Agree	Agree	Agree
53	Female	Single	21-30	Bachelor's Degree	Private	Yes	Once a month	Yes	No	No	Yes	Yes	No	No	No	No	No	No	No	3	Undecided	Undecided	Undecided	Undecided	Undecided	Undecided	Undecided	Undecided	Undecided	Undecided	Undecided	Agree	Agree	Agree	Agree	Agree	Agree	Undecided	Undecided	Agree	Undecided	Undecided
54	Female	Single	21-30	Bachelor's Degree	Student	Yes	Several times a month	No	No	Yes	Yes	Yes	Yes	No	No	No	No	No	No	4	Agree	Agree	Undecided	Agree	Agree	Agree	Undecided	Agree	Agree	Strongly Agree	Strongly Agree	Strongly Agree	Agree	Agree	Agree	Agree	Agree	Agree	Agree	Undecided	Agree	Agree
55	Male	Single	21-30	Associate Degree Graduate	Student	Yes	Once a year	No	No	Yes	No	No	No	No	No	No	No	No	No	1	Agree	Agree	Agree	Agree	Agree	Disagree	Disagree	Disagree	Disagree	Agree	Strongly Agree	Agree	Disagree	Disagree	Disagree	Disagree	Undecided	Disagree	Disagree	Undecided	Disagree	Undecided
56	Male	Single	21-30	Compulsory Education	Student	No	Several times a year	No	No	Yes	No	No	No	No	No	No	No	No	No	1	Agree	Agree	Disagree	Undecided	Agree	Agree	Agree	Agree	Agree	Agree	Agree	Agree	Disagree	Disagree	Disagree	Disagree	Undecided	Disagree	Disagree	Undecided	Undecided	Undecided
57	Male	Single	31-40	Master's Degree Graduate	Public	Yes	Several times a year	No	No	Yes	No	No	Yes	No	No	No	No	No	No	2	Strongly Agree	Strongly Agree	Agree	Agree	Agree	Strongly Agree	Strongly Agree	Strongly Agree	Agree	Strongly Agree	Strongly Agree	Strongly Agree	Agree	Agree	Undecided	Agree	Agree	Agree	Agree	Agree	Agree	Agree
58	Male	Single	21-30	Associate Degree Graduate	Private	Yes	Several times a month	No	No	Yes	No	No	No	No	No	No	No	No	No	1	Strongly Agree	Strongly Agree	Agree	Agree	Agree	Agree	Agree	Agree	Agree	Agree	Undecided	Agree	Disagree	Disagree	Disagree	Agree	Agree	Agree	Agree	Agree	Agree	Agree
59	Male	Married	31-40	Bachelor's Degree	Public	Yes	Several times a year	No	No	No	Yes	No	Yes	No	No	No	No	No	No	2	Strongly Agree	Strongly Agree	Strongly Agree	Strongly Agree	Strongly Agree	Agree	Undecided	Undecided	Disagree	Agree	Agree	Strongly Agree	Undecided	Undecided	Undecided	Agree	Undecided	Undecided	Undecided	Strongly Disagree	Strongly Disagree	Strongly Disagree
60	Female	Single	21-30	Bachelor's Degree	Private	Yes	Several times a month	No	No	Yes	Yes	No	Yes	No	No	No	No	No	No	3	Agree	Agree	Disagree	Agree	Agree	Agree	Agree	Strongly Agree	Disagree	Agree	Strongly Agree	Strongly Agree	Agree	Undecided	Undecided	Disagree	Agree	Disagree	Undecided	Disagree	Undecided	Undecided
61	Male	Married	41-50	Bachelor's Degree	Private	Yes	Several times a month	No	No	Yes	Yes	No	No	No	No	No	Yes	No	No	3	Undecided	Strongly Agree	Strongly Agree	Strongly Agree	Strongly Agree	Strongly Agree	Strongly Agree	Strongly Agree	Undecided	Strongly Agree	Strongly Agree	Strongly Agree	Undecided	Undecided	Agree	Strongly Agree	Agree	Agree	Disagree	Strongly Agree	Strongly Agree	Strongly Agree
62	Male	Single	21-30	Master's Degree Graduate	Private	Yes	Several times a year	Yes	No	Yes	No	No	Yes	No	Yes	No	No	No	No	4	Strongly Agree	Strongly Agree	Agree	Strongly Agree	Strongly Agree	Strongly Agree	Agree	Agree	Agree	Agree	Strongly Agree	Strongly Agree	Agree	Agree	Agree	Agree	Agree	Agree	Agree	Undecided	Undecided	Undecided
63	Female	Single	31-40	Doctorate Graduate	Private	Yes	Several times a month	Yes	No	Yes	Yes	No	Yes	No	No	No	No	No	No	4	Strongly Agree	Strongly Agree	Strongly Agree	Strongly Agree	Strongly Agree	Strongly Agree	Strongly Agree	Strongly Agree	Strongly Agree	Strongly Agree	Strongly Agree	Strongly Agree	Strongly Agree	Strongly Agree	Strongly Agree	Strongly Agree	Strongly Agree	Strongly Agree	Strongly Agree	Undecided	Undecided	Undecided
64	Female	Married	31-40	Bachelor's Degree	Private	Yes	Several times a year	Yes	No	Yes	Yes	No	Yes	No	No	No	No	Yes	No	5	Agree	Agree	Agree	Agree	Agree	Agree	Agree	Agree	Agree	Strongly Agree	Strongly Agree	Strongly Agree	Strongly Agree	Agree	Undecided	Strongly Agree	Undecided	Undecided	Undecided	Strongly Agree	Strongly Agree	Strongly Agree
65	Female	Married	21-30	Bachelor's Degree	Private	Yes	Several times a year	No	No	No	Yes	No	No	No	No	No	No	No	No	1	Strongly Agree	Agree	Undecided	Undecided	Agree	Disagree	Strongly Disagree	Agree	Strongly Disagree	Strongly Agree	Strongly Agree	Strongly Agree	Agree	Agree	Disagree	Undecided	Agree	Agree	Agree	Agree	Agree	Agree
66	Female	Married	31-40	Bachelor's Degree	Private	Yes	Several times a year	No	No	Yes	No	No	No	No	No	No	No	Yes	No	2	Agree	Agree	Agree	Agree	Agree	Undecided	Undecided	Agree	Undecided	Agree	Agree	Agree	Agree	Agree	Agree	Agree	Undecided	Undecided	Undecided	Undecided	Agree	Agree
67	Female	Married	41-50	Bachelor's Degree	Public	Yes	Once a year	No	No	Yes	Yes	No	No	No	No	No	No	No	No	2	Agree	Agree	Agree	Agree	Agree	Agree	Agree	Agree	Agree	Agree	Agree	Agree	Undecided	Agree	Undecided	Undecided	Agree	Disagree	Undecided	Disagree	Undecided	Undecided
68	Female	Single	21-30	Bachelor's Degree	Student	No	Once a year	No	No	Yes	No	No	No	No	No	No	No	No	No	1	Agree	Agree	Agree	Agree	Agree	Agree	Undecided	Agree	Undecided	Strongly Agree	Strongly Agree	Strongly Agree	Disagree	Disagree	Strongly Disagree	Strongly Disagree	Strongly Disagree	Strongly Disagree	Strongly Disagree	Strongly Disagree	Strongly Disagree	Strongly Disagree
69	Male	Single	21-30	Associate Degree Graduate	Student	Yes	Several times a year	No	No	Yes	No	No	No	No	No	No	No	Yes	No	2	Undecided	Strongly Disagree	Undecided	Disagree	Strongly Disagree	Agree	Undecided	Agree	Undecided	Strongly Agree	Disagree	Undecided	Agree	Undecided	Agree	Disagree	Agree	Agree	Undecided	Agree	Undecided	Agree
70	Female	Single	21-30	Bachelor's Degree	Private	Yes	Several times a year	No	No	No	Yes	Yes	Yes	No	No	No	No	No	No	3	Agree	Agree	Agree	Agree	Agree	Disagree	Disagree	Disagree	Strongly Disagree	Disagree	Agree	Agree	Agree	Agree	Undecided	Agree	Agree	Disagree	Agree	Disagree	Disagree	Agree
71	Female	Single	31-40	Master's Degree Graduate	Private	Yes	Several times a year	No	No	Yes	Yes	No	No	No	No	No	No	No	No	2	Agree	Agree	Undecided	Undecided	Agree	Agree	Disagree	Agree	Agree	Strongly Agree	Strongly Agree	Strongly Agree	Agree	Undecided	Agree	Agree	Agree	Agree	Agree	Disagree	Agree	Agree
72	Female	Married	41-50	Bachelor's Degree	Private	Yes	Once a month	Yes	No	No	Yes	No	Yes	No	No	No	No	No	No	3	Agree	Agree	Strongly Agree	Agree	Agree	Agree	Agree	Agree	Undecided	Strongly Agree	Strongly Agree	Strongly Agree	Disagree	Undecided	Strongly Disagree	Strongly Disagree	Strongly Agree	Undecided	Agree	Strongly Disagree	Disagree	Disagree
73	Female	Married	31-40	Bachelor's Degree	Student	Yes	Once a year	No	No	Yes	Yes	No	No	No	No	Yes	No	No	No	3	Strongly Agree	Strongly Agree	Strongly Agree	Strongly Agree	Strongly Agree	Strongly Agree	Strongly Agree	Strongly Agree	Strongly Agree	Strongly Agree	Strongly Agree	Strongly Agree	Undecided	Undecided	Undecided	Undecided	Agree	Disagree	Strongly Disagree	Strongly Disagree	Disagree	Disagree
74	Female	Single	31-40	Master's Degree Graduate	Public	Yes	Several times a year	No	No	No	Yes	No	Yes	No	Yes	No	No	Yes	No	4	Strongly Agree	Strongly Agree	Strongly Agree	Agree	Strongly Agree	Agree	Undecided	Agree	Agree	Strongly Agree	Agree	Agree	Undecided	Undecided	Agree	Agree	Strongly Agree	Undecided	Undecided	Disagree	Agree	Undecided
75	Female	Married	31-40	Bachelor's Degree	Private	Yes	Several times a month	Yes	No	Yes	Yes	Yes	Yes	Yes	Yes	No	No	No	No	7	Agree	Agree	Agree	Strongly Agree	Agree	Disagree	Disagree	Undecided	Strongly Disagree	Strongly Agree	Strongly Agree	Strongly Agree	Agree	Agree	Disagree	Agree	Agree	Undecided	Undecided	Agree	Agree	Agree
76	Female	Married	31-40	Bachelor's Degree	Public	Yes	Several times a month	No	No	Yes	Yes	Yes	No	No	Yes	Yes	No	No	No	5	Strongly Agree	Strongly Agree	Strongly Agree	Strongly Agree	Strongly Agree	Agree	Agree	Agree	Undecided	Agree	Undecided	Undecided	Undecided	Undecided	Undecided	Agree	Agree	Agree	Undecided	Undecided	Undecided	Undecided
77	Female	Married	51-60	Associate Degree Graduate	Private	Yes	Several times a year	No	Yes	No	No	Yes	Yes	No	No	No	No	No	No	3	Strongly Agree	Agree	Strongly Agree	Strongly Agree	Strongly Agree	Agree	Agree	Strongly Agree	Strongly Agree	Strongly Agree	Strongly Agree	Strongly Agree	Undecided	Undecided	Undecided	Disagree	Undecided	Undecided	Undecided	Undecided	Undecided	Undecided
78	Female	Married	41-50	Bachelor's Degree	Private	Yes	Several times a year	No	No	Yes	No	No	Yes	No	Yes	No	No	No	No	3	Undecided	Agree	Agree	Agree	Undecided	Strongly Agree	Agree	Agree	Agree	Strongly Agree	Strongly Agree	Strongly Agree	Undecided	Undecided	Undecided	Undecided	Agree	Agree	Agree	Disagree	Undecided	Undecided
79	Female	Married	41-50	Compulsory Education	Private	Yes	Several times a year	No	No	Yes	Yes	No	Yes	No	No	No	No	No	No	3	Agree	Agree	Undecided	Undecided	Agree	Agree	Agree	Undecided	Undecided	Agree	Agree	Agree	Undecided	Undecided	Disagree	Agree	Agree	Agree	Agree	Undecided	Undecided	Agree
80	Female	Single	31-40	Bachelor's Degree	Private	Yes	Several times a year	No	No	Yes	Yes	No	No	No	Yes	No	No	No	No	3	Agree	Strongly Agree	Strongly Agree	Agree	Strongly Agree	Agree	Strongly Disagree	Agree	Strongly Disagree	Undecided	Undecided	Agree	Strongly Agree	Strongly Agree	Disagree	Strongly Agree	Strongly Agree	Strongly Disagree	Undecided	Agree	Strongly Agree	Strongly Agree
81	Female	Married	31-40	Master's Degree Graduate	Private	Yes	Once a year	No	No	Yes	No	No	No	No	Yes	No	No	No	No	2	Strongly Agree	Strongly Agree	Strongly Agree	Strongly Agree	Strongly Agree	Strongly Agree	Strongly Agree	Strongly Agree	Agree	Strongly Agree	Strongly Agree	Strongly Agree	Undecided	Undecided	Agree	Undecided	Strongly Agree	Strongly Disagree	Undecided	Disagree	Undecided	Undecided
82	Male	Married	41-50	Doctorate Graduate	Public	Yes	Several times a year	Yes	Yes	No	No	No	Yes	No	No	No	No	No	No	3	Disagree	Undecided	Undecided	Agree	Disagree	Agree	Agree	Agree	Agree	Agree	Undecided	Agree	Undecided	Undecided	Disagree	Agree	Agree	Undecided	Disagree	Undecided	Undecided	Undecided
83	Female	Single	21-30	Bachelor's Degree	Private	Yes	Several times a year	No	No	Yes	Yes	No	Yes	No	Yes	No	No	No	No	4	Strongly Agree	Strongly Agree	Agree	Agree	Agree	Strongly Agree	Strongly Agree	Strongly Agree	Agree	Agree	Agree	Agree	Undecided	Agree	Disagree	Disagree	Strongly Agree	Agree	Agree	Disagree	Disagree	Disagree
84	Female	Single	31-40	Bachelor's Degree	Public	Yes	Several times a year	No	No	Yes	Yes	Yes	Yes	Yes	Yes	No	No	No	No	6	Strongly Agree	Strongly Agree	Strongly Agree	Strongly Agree	Strongly Agree	Agree	Agree	Agree	Undecided	Strongly Agree	Strongly Agree	Strongly Agree	Agree	Agree	Undecided	Strongly Agree	Agree	Undecided	Disagree	Undecided	Agree	Agree
85	Female	Married	31-40	Bachelor's Degree	Public	Yes	Several times a year	No	No	No	Yes	No	No	No	No	No	No	No	No	1	Strongly Agree	Strongly Agree	Strongly Agree	Strongly Agree	Agree	Undecided	Disagree	Undecided	Disagree	Agree	Agree	Strongly Agree	Undecided	Undecided	Undecided	Disagree	Agree	Undecided	Disagree	Disagree	Undecided	Undecided
86	Female	Single	21-30	Master's Degree Graduate	Private	Yes	Once a month	Yes	Yes	Yes	Yes	Yes	No	Yes	Yes	Yes	No	Yes	No	9	Agree	Agree	Agree	Strongly Agree	Strongly Agree	Strongly Agree	Strongly Agree	Strongly Agree	Strongly Agree	Agree	Strongly Agree	Strongly Agree	Agree	Agree	Agree	Agree	Agree	Agree	Agree	Agree	Agree	Agree
87	Female	Married	21-30	Associate Degree Graduate	Private	Yes	Once a year	No	No	No	No	No	Yes	No	No	No	No	No	No	1	Strongly Agree	Strongly Agree	Strongly Agree	Strongly Agree	Strongly Agree	Strongly Agree	Strongly Agree	Strongly Agree	Strongly Agree	Strongly Agree	Strongly Agree	Strongly Agree	Undecided	Undecided	Undecided	Agree	Agree	Agree	Agree	Agree	Agree	Agree
88	Female	Married	31-40	Bachelor's Degree	Public	Yes	Several times a month	No	No	No	Yes	No	Yes	No	No	No	No	No	No	2	Agree	Agree	Agree	Agree	Agree	Strongly Agree	Strongly Agree	Agree	Agree	Strongly Agree	Strongly Agree	Strongly Agree	Agree	Agree	Agree	Undecided	Agree	Undecided	Undecided	Agree	Agree	Agree
89	Female	Married	31-40	Bachelor's Degree	Private	Yes	Several times a year	No	No	No	Yes	No	No	No	No	No	No	No	No	1	Agree	Agree	Agree	Agree	Agree	Agree	Agree	Agree	Agree	Strongly Agree	Strongly Agree	Strongly Agree	Agree	Agree	Disagree	Agree	Agree	Agree	Agree	Disagree	Agree	Agree
90	Female	Married	41-50	Master's Degree Graduate	Public	Yes	Once a month	No	No	Yes	Yes	No	Yes	Yes	Yes	No	Yes	No	No	6	Agree	Agree	Agree	Agree	Agree	Agree	Agree	Agree	Undecided	Agree	Agree	Strongly Agree	Agree	Agree	Undecided	Undecided	Agree	Agree	Agree	Disagree	Agree	Agree
91	Female	Single	21-30	Compulsory Education	Private	Yes	Several times a year	No	No	Yes	No	No	No	No	No	No	Yes	Yes	No	3	Strongly Agree	Strongly Agree	Strongly Agree	Strongly Agree	Strongly Agree	Undecided	Disagree	Disagree	Disagree	Agree	Strongly Agree	Strongly Agree	Agree	Agree	Agree	Disagree	Agree	Disagree	Disagree	Disagree	Undecided	Undecided
92	Female	Married	31-40	Bachelor's Degree	Public	Yes	Several times a year	Yes	No	Yes	Yes	No	No	No	No	No	No	No	No	3	Agree	Agree	Agree	Agree	Agree	Undecided	Strongly Disagree	Disagree	Strongly Disagree	Agree	Agree	Strongly Agree	Undecided	Disagree	Strongly Disagree	Undecided	Undecided	Disagree	Undecided	Strongly Disagree	Undecided	Disagree
93	Female	Married	31-40	Bachelor's Degree	Private	No	Once a year	No	No	Yes	Yes	No	Yes	No	No	No	No	No	No	3	Agree	Agree	Agree	Agree	Agree	Agree	Agree	Agree	Agree	Strongly Agree	Strongly Agree	Strongly Agree	Undecided	Undecided	Undecided	Agree	Agree	Undecided	Undecided	Disagree	Undecided	Undecided
94	Female	Married	41-50	Compulsory Education	Private	Yes	Several times a year	No	No	No	Yes	Yes	Yes	No	No	No	No	No	No	3	Agree	Agree	Agree	Undecided	Agree	Disagree	Disagree	Strongly Agree	Agree	Strongly Agree	Strongly Agree	Strongly Agree	Agree	Agree	Agree	Agree	Agree	Agree	Undecided	Agree	Agree	Agree
95	Female	Single	21-30	Master's Degree Graduate	Private	Yes	Several times a month	No	No	Yes	Yes	No	No	No	No	No	No	Yes	No	3	Agree	Agree	Agree	Agree	Agree	Agree	Agree	Agree	Undecided	Agree	Agree	Strongly Agree	Agree	Agree	Undecided	Agree	Agree	Disagree	Undecided	Undecided	Agree	Agree
96	Female	Single	31-40	Master's Degree Graduate	Private	Yes	Several times a year	No	No	Yes	No	No	Yes	No	No	No	No	No	No	2	Agree	Agree	Agree	Agree	Strongly Agree	Strongly Agree	Agree	Agree	Agree	Agree	Strongly Agree	Agree	Agree	Agree	Undecided	Agree	Strongly Agree	Agree	Agree	Undecided	Agree	Agree
97	Female	Single	31-40	Bachelor's Degree	Private	Yes	Several times a year	No	No	No	Yes	Yes	Yes	No	No	No	No	No	No	3	Agree	Agree	Agree	Agree	Agree	Undecided	Undecided	Agree	Undecided	Agree	Strongly Agree	Strongly Agree	Undecided	Strongly Agree	Strongly Disagree	Strongly Agree	Strongly Agree	Agree	Agree	Strongly Agree	Strongly Agree	Strongly Agree
98	Female	Married	41-50	Bachelor's Degree	Private	Yes	Several times a month	Yes	Yes	Yes	Yes	No	Yes	Yes	Yes	No	No	No	No	7	Agree	Agree	Agree	Agree	Agree	Undecided	Undecided	Agree	Undecided	Agree	Agree	Agree	Agree	Undecided	Undecided	Agree	Agree	Undecided	Undecided	Disagree	Agree	Agree
99	Female	Single	31-40	Bachelor's Degree	Public	Yes	Several times a year	Yes	No	Yes	Yes	No	Yes	No	No	No	No	No	No	4	Agree	Agree	Agree	Agree	Agree	Agree	Disagree	Agree	Disagree	Agree	Strongly Agree	Strongly Agree	Agree	Agree	Agree	Agree	Agree	Disagree	Undecided	Disagree	Agree	Agree
100	Male	Single	31-40	Bachelor's Degree	Private	Yes	Several times a year	Yes	No	Yes	Yes	Yes	Yes	No	No	No	No	No	No	5	Agree	Agree	Agree	Agree	Strongly Agree	Agree	Agree	Agree	Undecided	Agree	Agree	Strongly Agree	Agree	Agree	Undecided	Strongly Agree	Agree	Disagree	Disagree	Disagree	Agree	Agree
101	Female	Married	31-40	Compulsory Education	Private	Yes	Several times a month	No	No	Yes	Yes	Yes	Yes	No	Yes	No	No	No	No	5	Agree	Agree	Agree	Agree	Agree	Agree	Agree	Agree	Disagree	Agree	Agree	Agree	Agree	Agree	Disagree	Undecided	Agree	Disagree	Undecided	Disagree	Agree	Agree
102	Female	Married	41-50	Bachelor's Degree	Private	Yes	Several times a month	No	No	No	Yes	No	No	No	No	No	No	Yes	No	2	Agree	Agree	Agree	Agree	Strongly Agree	Strongly Agree	Agree	Agree	Disagree	Strongly Agree	Strongly Agree	Strongly Agree	Undecided	Undecided	Undecided	Agree	Strongly Agree	Agree	Agree	Undecided	Undecided	Undecided
103	Male	Single	41-50	Doctorate Graduate	Public	Yes	Once a year	No	No	No	Yes	No	No	No	No	No	No	No	No	1	Strongly Agree	Strongly Agree	Agree	Agree	Agree	Strongly Agree	Strongly Agree	Strongly Agree	Agree	Agree	Strongly Agree	Strongly Agree	Undecided	Undecided	Undecided	Disagree	Agree	Agree	Agree	Strongly Disagree	Disagree	Disagree
104	Female	Single	21-30	Bachelor's Degree	Public	Yes	Several times a year	No	No	No	Yes	No	No	No	No	No	No	No	No	1	Agree	Undecided	Disagree	Disagree	Disagree	Agree	Agree	Agree	Agree	Strongly Agree	Strongly Agree	Strongly Agree	Undecided	Undecided	Undecided	Agree	Agree	Agree	Agree	Disagree	Undecided	Undecided
105	Female	Single	20 and below	Compulsory Education	Student	Yes	Once a month	No	No	Yes	Yes	No	No	No	No	No	Yes	No	No	3	Agree	Agree	Agree	Agree	Agree	Agree	Agree	Agree	Agree	Strongly Agree	Agree	Agree	Agree	Strongly Agree	Undecided	Agree	Agree	Undecided	Strongly Disagree	Undecided	Disagree	Agree
106	Female	Married	41-50	Bachelor's Degree	Public	Yes	Several times a month	No	No	Yes	Yes	No	No	No	No	No	No	No	No	2	Strongly Agree	Strongly Agree	Strongly Agree	Strongly Agree	Strongly Agree	Strongly Agree	Disagree	Strongly Agree	Agree	Strongly Agree	Strongly Agree	Strongly Agree	Disagree	Disagree	Agree	Agree	Agree	Undecided	Undecided	Disagree	Disagree	Disagree
107	Male	Single	21-30	Associate Degree Graduate	Student	No	Once a year	No	No	Yes	No	No	No	No	No	No	No	No	No	1	Agree	Agree	Strongly Agree	Undecided	Undecided	Strongly Agree	Strongly Agree	Agree	Undecided	Agree	Undecided	Strongly Agree	Strongly Disagree	Strongly Disagree	Strongly Disagree	Strongly Disagree	Strongly Disagree	Strongly Disagree	Strongly Disagree	Strongly Disagree	Strongly Disagree	Strongly Disagree
108	Female	Married	41-50	Bachelor's Degree	Private	Yes	Several times a year	No	No	Yes	Yes	No	No	No	Yes	No	No	No	No	3	Agree	Agree	Agree	Agree	Strongly Agree	Agree	Agree	Strongly Agree	Agree	Strongly Agree	Strongly Agree	Strongly Agree	Undecided	Undecided	Undecided	Undecided	Agree	Agree	Agree	Disagree	Disagree	Disagree
109	Female	Single	21-30	Associate Degree Graduate	Student	Yes	Once a year	No	No	No	No	No	No	No	No	No	No	Yes	No	1	Disagree	Disagree	Disagree	Disagree	Disagree	Disagree	Disagree	Undecided	Undecided	Undecided	Undecided	Undecided	Undecided	Undecided	Disagree	Undecided	Undecided	Undecided	Undecided	Undecided	Undecided	Undecided
110	Female	Married	31-40	Master's Degree Graduate	Private	Yes	Once a month	No	No	Yes	No	No	Yes	No	Yes	No	No	No	No	3	Strongly Agree	Strongly Agree	Strongly Agree	Strongly Agree	Strongly Agree	Strongly Agree	Strongly Agree	Strongly Agree	Strongly Agree	Agree	Strongly Agree	Strongly Agree	Agree	Agree	Disagree	Agree	Agree	Disagree	Agree	Agree	Agree	Agree
111	Female	Single	21-30	Associate Degree Graduate	Student	Yes	Several times a year	No	No	Yes	No	No	Yes	No	No	No	No	No	No	2	Agree	Undecided	Agree	Agree	Agree	Undecided	Disagree	Disagree	Undecided	Undecided	Agree	Strongly Agree	Agree	Agree	Undecided	Undecided	Agree	Undecided	Agree	Undecided	Undecided	Undecided
112	Female	Single	20 and below	Associate Degree Graduate	Student	Yes	Several times a month	Yes	No	Yes	Yes	No	No	No	No	No	No	No	No	3	Strongly Disagree	Strongly Agree	Strongly Agree	Agree	Agree	Agree	Agree	Agree	Undecided	Disagree	Undecided	Agree	Agree	Agree	Agree	Strongly Disagree	Strongly Agree	Strongly Agree	Strongly Agree	Undecided	Undecided	Undecided
113	Female	Married	21-30	Master's Degree Graduate	Private	Yes	Once a month	Yes	No	No	No	No	Yes	No	No	No	No	No	No	2	Agree	Agree	Agree	Agree	Agree	Agree	Agree	Agree	Agree	Agree	Agree	Agree	Agree	Agree	Agree	Agree	Agree	Agree	Agree	Disagree	Agree	Agree
114	Female	Single	31-40	Doctorate Graduate	Public	Yes	Several times a year	No	No	Yes	No	No	No	No	No	No	No	No	No	1	Agree	Agree	Undecided	Disagree	Agree	Undecided	Undecided	Undecided	Undecided	Agree	Agree	Agree	Undecided	Undecided	Undecided	Disagree	Agree	Agree	Agree	Disagree	Disagree	Disagree
115	Female	Married	41-50	Master's Degree Graduate	Private	Yes	Several times a month	No	No	Yes	Yes	No	No	No	No	No	No	No	No	2	Strongly Agree	Strongly Agree	Strongly Agree	Strongly Agree	Strongly Agree	Strongly Agree	Strongly Agree	Strongly Agree	Strongly Agree	Agree	Agree	Agree	Agree	Agree	Disagree	Undecided	Agree	Agree	Agree	Agree	Agree	Strongly Agree
116	Female	Single	21-30	Compulsory Education	Student	Yes	Once a year	No	No	No	No	No	Yes	No	No	No	No	No	No	1	Strongly Agree	Strongly Agree	Strongly Agree	Strongly Agree	Strongly Agree	Undecided	Disagree	Agree	Disagree	Agree	Strongly Agree	Strongly Agree	Undecided	Undecided	Undecided	Disagree	Agree	Disagree	Disagree	Disagree	Disagree	Strongly Disagree
117	Female	Single	31-40	Master's Degree Graduate	Public	Yes	Several times a year	No	No	No	Yes	No	No	No	No	No	No	No	No	1	Agree	Agree	Agree	Undecided	Agree	Agree	Disagree	Disagree	Disagree	Agree	Agree	Strongly Agree	Undecided	Undecided	Disagree	Agree	Disagree	Agree	Agree	Disagree	Agree	Agree
118	Female	Single	20 and below	Compulsory Education	Student	Yes	Once a year	No	No	Yes	No	No	No	No	No	No	No	Yes	No	2	Agree	Strongly Agree	Agree	Undecided	Strongly Agree	Strongly Agree	Agree	Undecided	Disagree	Agree	Undecided	Strongly Agree	Undecided	Undecided	Disagree	Agree	Agree	Undecided	Undecided	Disagree	Disagree	Disagree
119	Male	Married	31-40	Master's Degree Graduate	Public	Yes	Several times a year	No	No	Yes	No	No	No	No	No	No	No	No	No	1	Agree	Agree	Agree	Agree	Agree	Undecided	Undecided	Undecided	Disagree	Undecided	Agree	Agree	Undecided	Disagree	Undecided	Disagree	Agree	Disagree	Disagree	Disagree	Disagree	Disagree
120	Male	Single	20 and below	Associate Degree Graduate	Student	No	Once a year	No	No	No	No	No	No	No	No	No	No	No	No	0	Strongly Agree	Strongly Agree	Strongly Agree	Strongly Agree	Strongly Agree	Strongly Agree	Strongly Agree	Strongly Agree	Strongly Agree	Strongly Agree	Agree	Agree	Agree	Agree	Agree	Agree	Agree	Undecided	Agree	Agree	Agree	Agree
121	Female	Married	21-30	Bachelor's Degree	Public	Yes	Once a year	No	No	No	No	No	No	No	No	No	No	Yes	No	1	Strongly Agree	Strongly Agree	Strongly Agree	Strongly Agree	Strongly Agree	Strongly Agree	Undecided	Agree	Agree	Agree	Agree	Agree	Strongly Disagree	Disagree	Disagree	Disagree	Strongly Disagree	Strongly Disagree	Strongly Disagree	Strongly Disagree	Strongly Disagree	Strongly Disagree
122	Female	Single	20 and below	Compulsory Education	Private	Yes	Once a year	No	No	Yes	No	No	No	No	No	No	No	No	No	1	Agree	Agree	Undecided	Undecided	Agree	Undecided	Undecided	Agree	Agree	Agree	Agree	Agree	Agree	Agree	Agree	Agree	Agree	Agree	Agree	Agree	Agree	Undecided
123	Female	Single	21-30	Compulsory Education	Student	Yes	Once a year	No	No	No	Yes	No	No	No	No	No	No	No	No	1	Strongly Agree	Strongly Agree	Strongly Agree	Strongly Agree	Strongly Agree	Agree	Strongly Agree	Strongly Agree	Agree	Agree	Strongly Agree	Strongly Agree	Undecided	Agree	Agree	Agree	Agree	Undecided	Agree	Undecided	Undecided	Undecided
124	Female	Single	20 and below	Associate Degree Graduate	Student	Yes	Several times a year	No	No	No	Yes	No	No	No	No	No	No	No	No	1	Agree	Agree	Strongly Agree	Agree	Agree	Undecided	Undecided	Agree	Undecided	Agree	Agree	Undecided	Agree	Agree	Agree	Agree	Agree	Agree	Agree	Undecided	Agree	Agree
125	Female	Single	51-60	Bachelor's Degree	Private	Yes	Several times a year	No	No	Yes	Yes	No	Yes	No	Yes	No	No	No	No	4	Strongly Agree	Strongly Agree	Strongly Agree	Agree	Strongly Agree	Agree	Agree	Strongly Agree	Agree	Strongly Agree	Strongly Agree	Strongly Agree	Agree	Agree	Agree	Agree	Agree	Undecided	Undecided	Undecided	Agree	Agree
126	Female	Married	31-40	Master's Degree Graduate	Private	Yes	Several times a year	Yes	No	No	Yes	No	Yes	No	No	No	No	No	No	3	Strongly Agree	Strongly Agree	Strongly Agree	Strongly Agree	Strongly Agree	Strongly Agree	Agree	Agree	Agree	Agree	Strongly Agree	Strongly Agree	Agree	Agree	Strongly Disagree	Strongly Disagree	Agree	Undecided	Undecided	Undecided	Agree	Agree
127	Female	Married	21-30	Bachelor's Degree	Private	Yes	Several times a month	No	No	Yes	No	No	No	No	No	No	No	Yes	No	2	Strongly Agree	Strongly Agree	Strongly Agree	Strongly Agree	Strongly Agree	Strongly Agree	Agree	Strongly Agree	Agree	Strongly Agree	Strongly Agree	Strongly Agree	Strongly Agree	Strongly Agree	Strongly Agree	Strongly Agree	Agree	Undecided	Agree	Disagree	Strongly Agree	Strongly Agree
128	Female	Married	31-40	Doctorate Graduate	Public	Yes	Several times a month	No	No	Yes	Yes	No	No	No	No	No	No	No	No	2	Agree	Agree	Agree	Agree	Agree	Agree	Agree	Agree	Undecided	Agree	Agree	Agree	Agree	Agree	Agree	Agree	Agree	Undecided	Undecided	Undecided	Agree	Agree
129	Female	Married	31-40	Bachelor's Degree	Private	Yes	Several times a year	No	No	No	Yes	No	Yes	No	No	No	No	No	No	2	Agree	Agree	Agree	Strongly Agree	Agree	Agree	Agree	Agree	Agree	Strongly Agree	Strongly Agree	Strongly Agree	Agree	Agree	Agree	Agree	Agree	Agree	Agree	Disagree	Agree	Agree
130	Female	Single	31-40	Bachelor's Degree	Private	Yes	Several times a year	No	No	Yes	No	No	No	No	No	No	No	Yes	No	2	Agree	Agree	Agree	Undecided	Undecided	Undecided	Undecided	Agree	Undecided	Strongly Agree	Strongly Agree	Strongly Agree	Strongly Agree	Agree	Strongly Agree	Agree	Disagree	Strongly Disagree	Undecided	Agree	Strongly Agree	Strongly Agree
131	Female	Single	20 and below	Compulsory Education	Student	Yes	Several times a month	No	No	No	No	No	Yes	No	No	No	No	No	No	1	Agree	Strongly Agree	Strongly Agree	Strongly Agree	Agree	Agree	Agree	Agree	Undecided	Strongly Agree	Strongly Agree	Agree	Undecided	Undecided	Undecided	Undecided	Agree	Agree	Agree	Undecided	Agree	Undecided
132	Female	Married	31-40	Associate Degree Graduate	Private	Yes	Once a year	No	No	Yes	No	No	No	No	No	No	No	No	No	1	Strongly Agree	Strongly Agree	Agree	Agree	Strongly Agree	Strongly Agree	Agree	Agree	Undecided	Strongly Agree	Strongly Agree	Strongly Agree	Undecided	Undecided	Undecided	Agree	Disagree	Disagree	Undecided	Strongly Disagree	Undecided	Disagree
133	Female	Single	21-30	Associate Degree Graduate	Student	Yes	Several times a month	No	No	Yes	Yes	No	No	No	No	No	No	No	No	2	Agree	Strongly Agree	Agree	Agree	Agree	Agree	Undecided	Undecided	Undecided	Undecided	Undecided	Agree	Agree	Agree	Agree	Agree	Agree	Agree	Agree	Agree	Agree	Agree
134	Female	Married	21-30	Associate Degree Graduate	Private	Yes	Several times a year	No	No	Yes	Yes	No	No	No	No	No	No	No	No	2	Agree	Undecided	Undecided	Undecided	Agree	Agree	Undecided	Agree	Undecided	Agree	Agree	Agree	Undecided	Agree	Agree	Agree	Agree	Undecided	Agree	Undecided	Agree	Agree
135	Male	Single	21-30	Associate Degree Graduate	Student	No	Once a month	No	No	Yes	No	No	No	No	No	No	No	No	No	1	Agree	Agree	Agree	Agree	Agree	Agree	Agree	Agree	Agree	Agree	Agree	Agree	Agree	Agree	Agree	Agree	Agree	Agree	Agree	Agree	Agree	Agree
136	Female	Single	20 and below	Associate Degree Graduate	Student	No	Once a year	No	No	Yes	No	No	No	No	No	No	No	No	No	1	Agree	Agree	Disagree	Disagree	Disagree	Undecided	Disagree	Agree	Disagree	Agree	Agree	Strongly Agree	Undecided	Undecided	Undecided	Undecided	Agree	Undecided	Undecided	Undecided	Agree	Undecided
137	Male	Single	21-30	Associate Degree Graduate	Student	Yes	Once a year	No	No	No	No	No	Yes	No	No	No	No	No	No	1	Strongly Agree	Strongly Agree	Strongly Agree	Strongly Agree	Strongly Agree	Strongly Agree	Strongly Agree	Strongly Agree	Strongly Agree	Undecided	Undecided	Agree	Agree	Agree	Agree	Agree	Strongly Agree	Undecided	Agree	Disagree	Undecided	Undecided
138	Female	Single	21-30	Compulsory Education	Student	Yes	Several times a year	No	No	Yes	No	No	No	No	No	No	No	No	No	1	Undecided	Agree	Undecided	Undecided	Agree	Undecided	Undecided	Agree	Undecided	Agree	Agree	Agree	Agree	Agree	Undecided	Undecided	Undecided	Undecided	Undecided	Undecided	Undecided	Undecided
139	Female	Single	21-30	Associate Degree Graduate	Student	Yes	Once a year	No	No	No	Yes	No	No	No	No	No	No	No	No	1	Undecided	Disagree	Disagree	Undecided	Strongly Agree	Undecided	Strongly Disagree	Undecided	Disagree	Agree	Strongly Agree	Strongly Agree	Undecided	Undecided	Agree	Agree	Strongly Agree	Strongly Agree	Strongly Agree	Undecided	Undecided	Undecided
140	Female	Single	21-30	Associate Degree Graduate	Student	Yes	Once a year	No	No	No	No	No	No	No	No	Yes	No	No	No	1	Strongly Agree	Strongly Agree	Strongly Agree	Strongly Agree	Strongly Agree	Undecided	Undecided	Strongly Agree	Undecided	Agree	Agree	Agree	Undecided	Undecided	Undecided	Undecided	Disagree	Disagree	Agree	Undecided	Undecided	Undecided
141	Female	Single	21-30	Compulsory Education	Student	Yes	Once a year	No	No	Yes	Yes	No	No	No	No	No	No	No	No	2	Undecided	Agree	Agree	Agree	Agree	Undecided	Disagree	Disagree	Disagree	Disagree	Agree	Agree	Undecided	Undecided	Agree	Disagree	Agree	Disagree	Disagree	Disagree	Disagree	Undecided
142	Female	Single	31-40	Compulsory Education	Private	Yes	Once a year	No	No	Yes	No	No	No	No	No	No	No	No	No	1	Strongly Agree	Strongly Agree	Strongly Agree	Strongly Agree	Strongly Agree	Agree	Disagree	Agree	Agree	Agree	Strongly Agree	Strongly Agree	Agree	Disagree	Agree	Disagree	Disagree	Agree	Agree	Strongly Disagree	Strongly Disagree	Strongly Disagree
143	Female	Single	21-30	Compulsory Education	Student	Yes	Several times a year	No	No	Yes	No	No	No	No	No	No	No	No	No	1	Agree	Agree	Agree	Undecided	Undecided	Strongly Disagree	Strongly Disagree	Strongly Disagree	Undecided	Agree	Undecided	Undecided	Undecided	Undecided	Undecided	Undecided	Undecided	Disagree	Disagree	Undecided	Undecided	Undecided
144	Male	Single	21-30	Associate Degree Graduate	Private	No	Once a year	No	No	No	No	No	No	No	No	No	No	Yes	No	1	Agree	Agree	Agree	Agree	Agree	Agree	Agree	Agree	Undecided	Agree	Agree	Agree	Undecided	Undecided	Agree	Disagree	Disagree	Disagree	Undecided	Disagree	Disagree	Undecided
145	Female	Single	20 and below	Associate Degree Graduate	Student	Yes	Several times a year	No	No	Yes	No	No	No	No	No	No	No	No	No	1	Undecided	Agree	Undecided	Undecided	Agree	Undecided	Undecided	Undecided	Disagree	Agree	Agree	Agree	Undecided	Undecided	Undecided	Disagree	Disagree	Disagree	Disagree	Undecided	Undecided	Undecided
146	Male	Single	21-30	Compulsory Education	Student	Yes	Once a year	No	No	No	No	No	No	No	No	No	Yes	No	No	1	Undecided	Agree	Undecided	Undecided	Agree	Undecided	Disagree	Undecided	Undecided	Agree	Agree	Agree	Agree	Agree	Agree	Disagree	Undecided	Undecided	Undecided	Undecided	Undecided	Undecided
147	Male	Single	21-30	Compulsory Education	Student	No	Several times a month	No	No	Yes	No	No	No	No	No	No	No	No	No	1	Undecided	Agree	Undecided	Undecided	Undecided	Undecided	Undecided	Undecided	Undecided	Undecided	Undecided	Undecided	Undecided	Undecided	Undecided	Undecided	Undecided	Undecided	Undecided	Undecided	Undecided	Undecided
148	Male	Married	31-40	Master's Degree Graduate	Public	Yes	Several times a month	Yes	No	No	No	No	No	No	No	No	No	No	No	1	Strongly Agree	Strongly Agree	Strongly Agree	Strongly Agree	Strongly Agree	Strongly Agree	Agree	Strongly Agree	Agree	Strongly Agree	Strongly Agree	Strongly Agree	Disagree	Disagree	Undecided	Disagree	Agree	Agree	Undecided	Disagree	Disagree	Disagree
149	Male	Married	31-40	Master's Degree Graduate	Public	Yes	Once a year	Yes	Yes	Yes	No	No	No	No	No	No	No	No	No	3	Agree	Agree	Agree	Undecided	Agree	Agree	Agree	Agree	Agree	Undecided	Disagree	Undecided	Undecided	Undecided	Agree	Disagree	Agree	Undecided	Agree	Undecided	Undecided	Undecided
150	Male	Married	31-40	Doctorate Graduate	Public	Yes	Several times a month	Yes	No	Yes	Yes	No	No	No	No	No	No	No	No	3	Undecided	Disagree	Disagree	Disagree	Undecided	Disagree	Disagree	Disagree	Disagree	Disagree	Disagree	Disagree	Disagree	Disagree	Disagree	Disagree	Undecided	Disagree	Disagree	Disagree	Disagree	Disagree
151	Female	Married	21-30	Associate Degree Graduate	Private	Yes	Once a year	No	No	No	Yes	No	Yes	No	No	No	No	No	No	2	Undecided	Agree	Agree	Agree	Agree	Undecided	Disagree	Undecided	Disagree	Strongly Agree	Strongly Agree	Strongly Agree	Agree	Undecided	Agree	Agree	Agree	Strongly Disagree	Agree	Agree	Agree	Agree
152	Male	Married	31-40	Doctorate Graduate	Public	Yes	Several times a month	No	Yes	No	No	No	No	No	No	No	No	No	No	1	Agree	Agree	Agree	Agree	Agree	Agree	Agree	Agree	Agree	Agree	Agree	Disagree	Undecided	Undecided	Undecided	Agree	Agree	Undecided	Disagree	Agree	Agree	Agree
153	Male	Single	21-30	Bachelor's Degree	Student	No	Once a year	No	Yes	Yes	No	No	No	No	No	No	No	No	No	2	Strongly Agree	Strongly Agree	Strongly Agree	Strongly Agree	Strongly Agree	Strongly Agree	Strongly Agree	Strongly Agree	Strongly Agree	Strongly Agree	Strongly Agree	Strongly Agree	Undecided	Undecided	Undecided	Disagree	Disagree	Disagree	Disagree	Disagree	Disagree	Undecided
154	Male	Married	21-30	Associate Degree Graduate	Public	Yes	Several times a month	Yes	No	No	Yes	No	No	No	No	No	No	No	No	2	Strongly Agree	Strongly Agree	Strongly Agree	Strongly Agree	Strongly Agree	Strongly Agree	Strongly Agree	Strongly Agree	Strongly Agree	Agree	Strongly Agree	Strongly Agree	Agree	Agree	Agree	Agree	Agree	Agree	Agree	Agree	Agree	Agree
155	Male	Single	21-30	Bachelor's Degree	Student	Yes	Once a month	No	No	Yes	No	No	No	No	No	No	No	No	No	1	Agree	Agree	Agree	Undecided	Agree	Undecided	Disagree	Disagree	Disagree	Disagree	Agree	Strongly Agree	Undecided	Undecided	Disagree	Undecided	Undecided	Agree	Agree	Agree	Agree	Undecided
156	Female	Married	31-40	Doctorate Graduate	Private	Yes	Several times a year	No	No	No	No	No	No	No	No	No	No	Yes	No	1	Strongly Agree	Strongly Agree	Strongly Agree	Strongly Agree	Strongly Agree	Agree	Agree	Agree	Agree	Agree	Strongly Agree	Strongly Agree	Agree	Agree	Agree	Agree	Agree	Agree	Agree	Agree	Agree	Agree
157	Male	Single	21-30	Master's Degree Graduate	Private	Yes	Several times a month	Yes	No	No	Yes	No	No	No	No	No	No	No	No	2	Agree	Agree	Agree	Agree	Agree	Agree	Agree	Agree	Agree	Agree	Agree	Agree	Agree	Agree	Agree	Agree	Agree	Agree	Agree	Disagree	Agree	Agree
158	Female	Married	31-40	Master's Degree Graduate	Private	Yes	Several times a month	No	No	Yes	Yes	No	Yes	No	No	No	No	No	No	3	Agree	Agree	Agree	Agree	Agree	Undecided	Disagree	Agree	Strongly Disagree	Agree	Agree	Strongly Agree	Agree	Agree	Strongly Disagree	Strongly Disagree	Agree	Disagree	Disagree	Strongly Disagree	Agree	Undecided
159	Female	Married	41-50	Doctorate Graduate	Public	Yes	Several times a month	No	No	Yes	Yes	Yes	Yes	Yes	Yes	Yes	No	No	No	7	Strongly Agree	Strongly Agree	Strongly Agree	Strongly Agree	Strongly Agree	Strongly Agree	Strongly Agree	Strongly Agree	Agree	Strongly Agree	Strongly Agree	Agree	Agree	Agree	Undecided	Agree	Strongly Agree	Agree	Agree	Strongly Agree	Strongly Agree	Strongly Agree
160	Female	Single	21-30	Compulsory Education	Student	Yes	Several times a month	No	No	Yes	No	No	No	No	No	No	Yes	Yes	No	3	Undecided	Undecided	Disagree	Disagree	Disagree	Strongly Agree	Undecided	Agree	Agree	Agree	Strongly Agree	Strongly Agree	Undecided	Undecided	Undecided	Disagree	Undecided	Agree	Agree	Undecided	Undecided	Disagree
161	Male	Married	31-40	Doctorate Graduate	Public	Yes	Once a year	Yes	No	Yes	Yes	No	No	No	No	No	No	No	No	3	Strongly Agree	Strongly Agree	Strongly Agree	Strongly Agree	Strongly Agree	Strongly Agree	Strongly Agree	Agree	Agree	Strongly Agree	Strongly Agree	Strongly Agree	Undecided	Undecided	Strongly Disagree	Undecided	Undecided	Undecided	Undecided	Undecided	Undecided	Undecided
162	Male	Married	21-30	Bachelor's Degree	Private	Yes	Several times a year	Yes	No	Yes	No	No	No	No	Yes	No	No	No	No	3	Agree	Agree	Undecided	Strongly Agree	Strongly Agree	Disagree	Undecided	Disagree	Disagree	Strongly Agree	Strongly Agree	Strongly Agree	Undecided	Disagree	Undecided	Undecided	Agree	Strongly Disagree	Agree	Strongly Disagree	Strongly Disagree	Disagree
163	Female	Married	31-40	Master's Degree Graduate	Student	Yes	Once a month	No	No	Yes	No	No	No	No	No	No	No	No	No	1	Agree	Agree	Agree	Agree	Agree	Agree	Agree	Agree	Undecided	Agree	Agree	Agree	Agree	Agree	Agree	Agree	Agree	Agree	Agree	Agree	Agree	Agree
164	Female	Married	31-40	Doctorate Graduate	Public	Yes	Several times a month	Yes	No	Yes	Yes	No	No	Yes	Yes	No	No	Yes	No	6	Strongly Agree	Strongly Agree	Strongly Agree	Strongly Agree	Strongly Agree	Strongly Agree	Strongly Agree	Strongly Agree	Strongly Agree	Strongly Agree	Strongly Agree	Strongly Agree	Undecided	Undecided	Disagree	Disagree	Strongly Agree	Undecided	Undecided	Agree	Agree	Agree
165	Female	Single	21-30	Associate Degree Graduate	Private	No	Once a year	No	No	Yes	No	No	No	No	No	No	No	No	No	1	Undecided	Agree	Disagree	Disagree	Disagree	Disagree	Disagree	Disagree	Disagree	Strongly Agree	Undecided	Agree	Agree	Agree	Agree	Agree	Agree	Strongly Agree	Strongly Agree	Strongly Agree	Strongly Agree	Strongly Agree
166	Female	Married	41-50	Doctorate Graduate	Public	Yes	Several times a year	Yes	No	No	No	No	No	No	Yes	No	No	Yes	No	3	Agree	Agree	Agree	Agree	Agree	Agree	Agree	Agree	Undecided	Agree	Agree	Agree	Undecided	Undecided	Disagree	Disagree	Agree	Undecided	Undecided	Disagree	Undecided	Undecided
167	Male	Married	31-40	Doctorate Graduate	Public	Yes	Several times a year	Yes	No	Yes	No	No	Yes	No	No	No	No	No	No	3	Agree	Agree	Agree	Agree	Agree	Agree	Agree	Agree	Agree	Agree	Agree	Agree	Agree	Agree	Agree	Agree	Agree	Agree	Agree	Agree	Agree	Agree
168	Male	Married	31-40	Doctorate Graduate	Public	Yes	Several times a year	Yes	No	Yes	No	No	Yes	No	No	No	No	No	No	3	Disagree	Disagree	Disagree	Agree	Agree	Strongly Agree	Strongly Agree	Agree	Strongly Agree	Strongly Agree	Strongly Agree	Strongly Agree	Strongly Agree	Agree	Strongly Agree	Strongly Agree	Agree	Disagree	Agree	Strongly Agree	Strongly Agree	Strongly Agree
169	Male	Single	31-40	Doctorate Graduate	Public	Yes	Several times a year	No	No	Yes	Yes	Yes	No	No	No	No	No	No	No	3	Agree	Agree	Agree	Agree	Agree	Undecided	Disagree	Disagree	Disagree	Strongly Agree	Strongly Agree	Strongly Agree	Agree	Agree	Agree	Agree	Agree	Agree	Agree	Agree	Agree	Agree
170	Female	Single	31-40	Doctorate Graduate	Public	Yes	Several times a month	No	No	Yes	No	No	No	No	No	No	No	No	No	1	Agree	Agree	Strongly Agree	Strongly Agree	Agree	Strongly Agree	Agree	Strongly Agree	Agree	Strongly Agree	Agree	Agree	Agree	Agree	Agree	Agree	Agree	Undecided	Agree	Agree	Agree	Agree
171	Female	Married	31-40	Doctorate Graduate	Public	Yes	Several times a year	No	No	Yes	Yes	No	No	No	No	No	No	No	No	2	Agree	Agree	Agree	Undecided	Undecided	Undecided	Undecided	Undecided	Undecided	Agree	Agree	Strongly Agree	Undecided	Undecided	Undecided	Agree	Undecided	Agree	Agree	Undecided	Undecided	Undecided
172	Male	Married	31-40	Bachelor's Degree	Public	Yes	Once a month	Yes	Yes	Yes	Yes	Yes	Yes	No	Yes	Yes	No	No	No	8	Agree	Agree	Agree	Agree	Agree	Agree	Agree	Agree	Agree	Agree	Agree	Agree	Agree	Agree	Agree	Agree	Agree	Agree	Agree	Agree	Agree	Agree
173	Female	Married	31-40	Bachelor's Degree	Private	Yes	Several times a year	No	No	Yes	Yes	No	Yes	No	No	No	No	No	No	3	Strongly Agree	Strongly Agree	Strongly Agree	Strongly Agree	Strongly Agree	Agree	Agree	Agree	Agree	Strongly Agree	Strongly Agree	Strongly Agree	Strongly Agree	Strongly Agree	Strongly Agree	Strongly Agree	Strongly Agree	Strongly Agree	Strongly Agree	Strongly Agree	Strongly Agree	Strongly Agree
174	Male	Married	31-40	Master's Degree Graduate	Private	Yes	Several times a month	No	No	No	Yes	Yes	No	No	No	Yes	No	No	No	3	Strongly Agree	Strongly Agree	Agree	Agree	Strongly Agree	Strongly Agree	Strongly Agree	Agree	Strongly Agree	Agree	Agree	Agree	Strongly Agree	Agree	Agree	Strongly Agree	Undecided	Strongly Disagree	Strongly Disagree	Disagree	Agree	Agree
175	Female	Married	51-60	Compulsory Education	Private	Yes	Several times a year	No	No	No	Yes	No	No	No	No	No	No	No	No	1	Agree	Agree	Agree	Agree	Agree	Undecided	Undecided	Undecided	Undecided	Agree	Agree	Agree	Undecided	Undecided	Undecided	Undecided	Undecided	Undecided	Undecided	Undecided	Undecided	Undecided
176	Female	Married	41-50	Master's Degree Graduate	Public	Yes	Several times a year	No	No	No	Yes	Yes	No	No	No	No	No	No	No	2	Agree	Agree	Agree	Agree	Agree	Undecided	Undecided	Undecided	Undecided	Undecided	Undecided	Agree	Undecided	Undecided	Undecided	Undecided	Undecided	Undecided	Undecided	Undecided	Undecided	Undecided
177	Female	Single	20 and below	Associate Degree Graduate	Student	Yes	Once a year	Yes	No	No	No	No	No	No	No	No	No	No	No	1	Strongly Agree	Strongly Agree	Strongly Agree	Undecided	Strongly Agree	Strongly Agree	Agree	Strongly Agree	Strongly Agree	Agree	Strongly Agree	Strongly Agree	Strongly Agree	Strongly Agree	Strongly Agree	Agree	Strongly Agree	Strongly Agree	Strongly Agree	Strongly Agree	Strongly Agree	Strongly Agree
178	Female	Single	31-40	Master's Degree Graduate	Public	Yes	Once a year	No	No	No	Yes	No	No	No	No	No	No	No	No	1	Agree	Agree	Disagree	Disagree	Undecided	Strongly Disagree	Strongly Disagree	Disagree	Disagree	Agree	Agree	Agree	Agree	Agree	Agree	Strongly Disagree	Strongly Disagree	Strongly Disagree	Agree	Undecided	Agree	Agree
179	Female	Single	20 and below	Bachelor's Degree	Student	Yes	Once a year	No	No	No	Yes	No	No	No	No	No	No	No	No	1	Agree	Agree	Agree	Disagree	Agree	Agree	Agree	Agree	Strongly Agree	Strongly Agree	Strongly Agree	Strongly Agree	Agree	Agree	Agree	Agree	Agree	Agree	Agree	Undecided	Undecided	Undecided
180	Female	Single	21-30	Bachelor's Degree	Private	No	Once a year	No	No	No	No	No	No	No	No	No	No	Yes	No	1	Undecided	Disagree	Undecided	Agree	Disagree	Undecided	Strongly Agree	Disagree	Disagree	Strongly Agree	Strongly Agree	Strongly Agree	Undecided	Disagree	Disagree	Disagree	Strongly Disagree	Agree	Agree	Strongly Disagree	Disagree	Disagree
181	Female	Married	21-30	Bachelor's Degree	Private	Yes	Several times a year	No	No	No	Yes	No	No	No	No	Yes	No	No	No	2	Strongly Agree	Strongly Agree	Strongly Agree	Strongly Agree	Strongly Agree	Strongly Agree	Agree	Strongly Agree	Agree	Agree	Strongly Agree	Strongly Agree	Strongly Agree	Strongly Agree	Undecided	Strongly Agree	Strongly Agree	Disagree	Disagree	Strongly Agree	Strongly Agree	Strongly Agree
182	Female	Single	21-30	Master's Degree Graduate	Public	Yes	Once a year	No	No	Yes	No	No	No	No	No	No	No	No	No	1	Agree	Agree	Agree	Agree	Agree	Agree	Strongly Agree	Strongly Agree	Strongly Agree	Agree	Agree	Strongly Agree	Agree	Agree	Agree	Agree	Undecided	Undecided	Undecided	Undecided	Agree	Agree
183	Female	Single	21-30	Bachelor's Degree	Student	Yes	Several times a month	No	No	No	Yes	Yes	No	No	No	No	No	No	No	2	Agree	Agree	Agree	Strongly Agree	Strongly Agree	Undecided	Undecided	Agree	Undecided	Agree	Agree	Agree	Undecided	Undecided	Undecided	Agree	Agree	Disagree	Disagree	Disagree	Agree	Agree
184	Female	Single	21-30	Bachelor's Degree	Private	No	Several times a year	No	No	No	No	No	No	No	No	No	Yes	Yes	No	2	Agree	Strongly Agree	Strongly Agree	Strongly Agree	Strongly Agree	Undecided	Strongly Disagree	Undecided	Disagree	Undecided	Agree	Agree	Undecided	Undecided	Agree	Undecided	Agree	Disagree	Undecided	Disagree	Disagree	Disagree
185	Male	Single	21-30	Bachelor's Degree	Private	Yes	Once a year	No	No	Yes	No	Yes	Yes	No	No	No	Yes	No	No	4	Strongly Agree	Strongly Agree	Strongly Agree	Agree	Strongly Agree	Strongly Agree	Strongly Agree	Strongly Agree	Strongly Agree	Undecided	Agree	Strongly Agree	Undecided	Undecided	Agree	Undecided	Agree	Undecided	Undecided	Agree	Strongly Agree	Strongly Agree
186	Male	Single	21-30	Compulsory Education	Student	Yes	Once a year	Yes	No	Yes	No	No	Yes	No	No	No	No	No	No	3	Strongly Agree	Strongly Agree	Strongly Agree	Strongly Agree	Strongly Agree	Strongly Agree	Undecided	Undecided	Undecided	Strongly Agree	Agree	Strongly Agree	Strongly Agree	Strongly Agree	Agree	Strongly Disagree	Agree	Strongly Disagree	Undecided	Undecided	Disagree	Disagree
187	Female	Single	21-30	Compulsory Education	Student	Yes	Several times a month	No	No	Yes	No	No	No	No	No	No	No	No	No	1	Strongly Agree	Undecided	Agree	Agree	Agree	Disagree	Disagree	Undecided	Disagree	Agree	Undecided	Strongly Disagree	Undecided	Undecided	Disagree	Agree	Agree	Undecided	Agree	Undecided	Undecided	Undecided
188	Female	Single	20 and below	Compulsory Education	Student	Yes	Once a year	No	No	No	No	No	Yes	No	No	No	No	No	No	1	Agree	Agree	Agree	Disagree	Disagree	Agree	Agree	Agree	Agree	Agree	Agree	Strongly Agree	Disagree	Disagree	Strongly Disagree	Disagree	Disagree	Strongly Disagree	Disagree	Strongly Disagree	Strongly Disagree	Disagree
189	Male	Single	20 and below	Compulsory Education	Student	No	Once a year	No	No	No	No	No	No	No	No	No	Yes	Yes	No	2	Disagree	Disagree	Disagree	Disagree	Disagree	Strongly Disagree	Strongly Disagree	Strongly Disagree	Strongly Disagree	Strongly Agree	Strongly Disagree	Strongly Disagree	Undecided	Undecided	Undecided	Strongly Disagree	Disagree	Strongly Disagree	Undecided	Strongly Disagree	Strongly Disagree	Strongly Disagree
190	Male	Married	21-30	Bachelor's Degree	Private	Yes	Several times a year	Yes	No	No	No	No	Yes	No	Yes	No	No	No	No	3	Agree	Agree	Undecided	Undecided	Undecided	Agree	Disagree	Undecided	Disagree	Agree	Agree	Agree	Undecided	Undecided	Undecided	Disagree	Undecided	Disagree	Undecided	Undecided	Undecided	Undecided
191	Male	Single	21-30	Bachelor's Degree	Student	Yes	Several times a month	Yes	No	No	Yes	No	No	No	No	No	No	No	No	2	Agree	Agree	Agree	Agree	Agree	Agree	Agree	Agree	Undecided	Strongly Agree	Agree	Strongly Agree	Agree	Agree	Agree	Agree	Agree	Agree	Agree	Agree	Agree	Agree
192	Male	Married	41-50	Compulsory Education	Private	Yes	Several times a month	Yes	No	Yes	No	No	No	No	No	No	No	No	No	2	Strongly Agree	Strongly Agree	Strongly Agree	Agree	Agree	Undecided	Disagree	Disagree	Disagree	Agree	Agree	Agree	Undecided	Undecided	Undecided	Undecided	Agree	Undecided	Undecided	Undecided	Undecided	Undecided
193	Male	Single	21-30	Associate Degree Graduate	Private	Yes	Once a year	No	No	No	No	No	Yes	No	No	No	No	No	No	1	Strongly Agree	Strongly Agree	Strongly Agree	Strongly Agree	Strongly Agree	Undecided	Undecided	Undecided	Disagree	Undecided	Agree	Agree	Agree	Agree	Undecided	Strongly Disagree	Strongly Agree	Strongly Disagree	Strongly Agree	Undecided	Undecided	Undecided
194	Male	Single	21-30	Bachelor's Degree	Student	Yes	Several times a year	Yes	No	Yes	No	No	Yes	No	No	No	No	No	No	3	Agree	Agree	Agree	Agree	Strongly Agree	Disagree	Strongly Disagree	Disagree	Disagree	Strongly Agree	Strongly Agree	Strongly Agree	Agree	Agree	Agree	Agree	Agree	Agree	Agree	Agree	Strongly Agree	Strongly Agree
195	Female	Single	21-30	Bachelor's Degree	Private	Yes	Once a month	No	No	No	Yes	No	No	No	Yes	No	No	No	No	2	Agree	Strongly Agree	Strongly Agree	Agree	Agree	Strongly Agree	Strongly Agree	Strongly Agree	Strongly Agree	Agree	Agree	Agree	Strongly Agree	Strongly Agree	Agree	Strongly Agree	Strongly Agree	Agree	Agree	Agree	Agree	Strongly Agree
196	Male	Single	21-30	Associate Degree Graduate	Student	No	Several times a year	No	No	Yes	No	No	No	No	No	No	No	No	No	1	Agree	Agree	Agree	Agree	Agree	Disagree	Strongly Disagree	Agree	Undecided	Undecided	Agree	Agree	Agree	Disagree	Disagree	Disagree	Undecided	Strongly Disagree	Undecided	Disagree	Agree	Agree
197	Male	Single	21-30	Bachelor's Degree	Student	Yes	Several times a year	Yes	No	No	No	No	No	No	No	No	No	No	No	1	Agree	Agree	Agree	Disagree	Undecided	Agree	Strongly Disagree	Undecided	Undecided	Strongly Agree	Agree	Agree	Disagree	Undecided	Agree	Agree	Agree	Agree	Agree	Undecided	Agree	Agree
198	Female	Single	21-30	Bachelor's Degree	Private	Yes	Once a year	Yes	No	Yes	No	No	No	No	Yes	No	No	No	No	3	Agree	Agree	Agree	Agree	Agree	Agree	Agree	Undecided	Undecided	Agree	Agree	Strongly Agree	Disagree	Disagree	Undecided	Strongly Disagree	Agree	Disagree	Undecided	Strongly Disagree	Disagree	Undecided
199	Female	Single	21-30	Bachelor's Degree	Private	No	Once a year	No	No	No	Yes	No	No	No	No	No	No	No	No	1	Strongly Agree	Strongly Agree	Strongly Agree	Agree	Agree	Agree	Agree	Agree	Agree	Agree	Strongly Agree	Strongly Agree	Strongly Disagree	Strongly Disagree	Strongly Disagree	Strongly Disagree	Strongly Disagree	Strongly Disagree	Strongly Disagree	Strongly Disagree	Strongly Disagree	Strongly Disagree
200	Male	Single	21-30	Bachelor's Degree	Private	No	Once a year	Yes	Yes	No	Yes	No	No	No	No	No	No	No	No	3	Agree	Agree	Agree	Agree	Agree	Agree	Agree	Agree	Agree	Agree	Agree	Agree	Disagree	Disagree	Disagree	Disagree	Disagree	Disagree	Disagree	Disagree	Disagree	Disagree
201	Male	Single	21-30	Bachelor's Degree	Private	No	Once a year	No	No	No	No	No	No	No	No	No	No	No	No	0	Strongly Agree	Strongly Agree	Strongly Agree	Strongly Agree	Strongly Agree	Agree	Undecided	Agree	Agree	Strongly Agree	Agree	Agree	Undecided	Undecided	Undecided	Disagree	Undecided	Strongly Disagree	Undecided	Undecided	Undecided	Disagree
202	Male	Single	21-30	Bachelor's Degree	Public	Yes	Several times a month	No	No	Yes	No	No	Yes	No	No	No	No	No	No	2	Agree	Agree	Agree	Disagree	Agree	Undecided	Disagree	Undecided	Undecided	Disagree	Strongly Agree	Strongly Agree	Undecided	Strongly Disagree	Disagree	Strongly Disagree	Strongly Agree	Strongly Agree	Agree	Strongly Disagree	Strongly Agree	Undecided
203	Male	Single	21-30	Associate Degree Graduate	Student	Yes	Once a year	No	No	Yes	No	No	No	No	No	No	No	No	No	1	Agree	Agree	Agree	Strongly Agree	Strongly Agree	Disagree	Disagree	Agree	Disagree	Undecided	Undecided	Strongly Agree	Disagree	Undecided	Agree	Strongly Disagree	Strongly Disagree	Strongly Disagree	Strongly Disagree	Strongly Disagree	Strongly Disagree	Strongly Disagree
204	Male	Single	21-30	Bachelor's Degree	Private	Yes	Several times a month	No	No	Yes	No	No	No	No	No	No	No	No	No	1	Agree	Agree	Agree	Agree	Agree	Agree	Undecided	Agree	Agree	Agree	Agree	Agree	Undecided	Undecided	Undecided	Disagree	Agree	Agree	Agree	Undecided	Undecided	Undecided
205	Female	Single	21-30	Bachelor's Degree	Private	Yes	Several times a year	No	No	Yes	Yes	No	Yes	No	No	Yes	No	Yes	No	5	Disagree	Disagree	Disagree	Undecided	Undecided	Agree	Disagree	Agree	Disagree	Agree	Disagree	Disagree	Agree	Agree	Agree	Agree	Agree	Undecided	Undecided	Disagree	Disagree	Disagree
206	Female	Single	21-30	Bachelor's Degree	Private	Yes	Once a year	No	No	No	No	No	No	No	No	No	No	Yes	No	1	Agree	Strongly Agree	Agree	Agree	Agree	Agree	Undecided	Undecided	Undecided	Disagree	Agree	Agree	Disagree	Disagree	Disagree	Disagree	Agree	Disagree	Disagree	Disagree	Disagree	Disagree
207	Male	Single	21-30	Associate Degree Graduate	Student	Yes	Once a month	No	No	Yes	No	No	No	No	No	No	No	No	No	1	Agree	Agree	Agree	Disagree	Undecided	Undecided	Undecided	Undecided	Undecided	Agree	Agree	Agree	Agree	Agree	Disagree	Disagree	Strongly Disagree	Disagree	Agree	Disagree	Undecided	Undecided
208	Male	Single	21-30	Associate Degree Graduate	Student	Yes	Several times a year	Yes	No	No	No	No	Yes	No	Yes	No	No	No	No	3	Disagree	Disagree	Undecided	Disagree	Undecided	Undecided	Agree	Undecided	Undecided	Undecided	Undecided	Undecided	Undecided	Disagree	Agree	Disagree	Agree	Agree	Undecided	Undecided	Disagree	Agree
209	Female	Single	21-30	Bachelor's Degree	Student	Yes	Several times a month	No	No	No	Yes	No	No	No	No	No	No	No	No	1	Undecided	Agree	Disagree	Agree	Undecided	Agree	Disagree	Disagree	Disagree	Agree	Agree	Agree	Undecided	Undecided	Undecided	Disagree	Disagree	Disagree	Undecided	Undecided	Undecided	Undecided
210	Male	Single	21-30	Compulsory Education	Private	Yes	Once a month	No	No	Yes	No	No	Yes	No	No	No	No	No	No	2	Undecided	Undecided	Agree	Agree	Agree	Undecided	Disagree	Undecided	Disagree	Undecided	Undecided	Strongly Agree	Agree	Agree	Agree	Disagree	Undecided	Undecided	Undecided	Undecided	Agree	Agree
211	Male	Single	21-30	Bachelor's Degree	Private	No	Once a year	No	No	No	No	No	No	No	No	No	No	No	No	0	Agree	Agree	Agree	Undecided	Agree	Agree	Undecided	Agree	Undecided	Agree	Strongly Agree	Strongly Agree	Strongly Disagree	Strongly Disagree	Strongly Disagree	Strongly Disagree	Strongly Disagree	Strongly Disagree	Strongly Disagree	Strongly Disagree	Strongly Disagree	Strongly Agree
212	Male	Single	21-30	Compulsory Education	Private	Yes	Several times a month	Yes	Yes	Yes	Yes	Yes	Yes	No	No	No	No	Yes	No	7	Strongly Agree	Strongly Agree	Agree	Undecided	Agree	Agree	Undecided	Undecided	Undecided	Agree	Strongly Agree	Strongly Agree	Agree	Strongly Agree	Agree	Agree	Agree	Disagree	Disagree	Agree	Agree	Strongly Agree
213	Female	Single	21-30	Bachelor's Degree	Student	Yes	Several times a year	No	No	Yes	Yes	No	No	No	No	No	No	No	No	2	Agree	Agree	Agree	Strongly Agree	Strongly Agree	Undecided	Disagree	Strongly Disagree	Disagree	Strongly Agree	Agree	Strongly Agree	Undecided	Undecided	Undecided	Undecided	Agree	Agree	Agree	Disagree	Disagree	Disagree
214	Female	Single	21-30	Compulsory Education	Student	Yes	Several times a year	Yes	No	Yes	Yes	No	No	No	No	No	No	No	No	3	Agree	Agree	Agree	Agree	Agree	Disagree	Disagree	Disagree	Disagree	Agree	Agree	Agree	Agree	Undecided	Strongly Disagree	Disagree	Agree	Undecided	Agree	Disagree	Undecided	Undecided
215	Female	Single	21-30	Bachelor's Degree	Private	Yes	Several times a year	Yes	No	Yes	No	No	Yes	No	Yes	No	No	No	No	4	Disagree	Undecided	Disagree	Undecided	Disagree	Undecided	Undecided	Undecided	Undecided	Undecided	Undecided	Disagree	Agree	Disagree	Agree	Disagree	Undecided	Agree	Agree	Undecided	Disagree	Undecided
216	Female	Single	21-30	Bachelor's Degree	Student	Yes	Once a year	No	No	Yes	No	Yes	Yes	No	No	No	No	No	No	3	Agree	Agree	Disagree	Undecided	Undecided	Strongly Disagree	Strongly Disagree	Agree	Disagree	Strongly Agree	Agree	Strongly Agree	Undecided	Undecided	Undecided	Disagree	Agree	Disagree	Disagree	Disagree	Agree	Agree
217	Female	Married	21-30	Associate Degree Graduate	Public	Yes	Once a year	No	No	Yes	No	No	No	No	No	No	No	No	No	1	Strongly Agree	Strongly Agree	Strongly Agree	Strongly Agree	Strongly Agree	Disagree	Strongly Disagree	Disagree	Disagree	Disagree	Disagree	Strongly Agree	Agree	Strongly Agree	Strongly Agree	Agree	Strongly Agree	Disagree	Disagree	Agree	Agree	Agree
218	Male	Single	21-30	Bachelor's Degree	Student	Yes	Once a year	No	No	Yes	Yes	No	No	No	No	No	No	No	No	2	Disagree	Undecided	Disagree	Disagree	Agree	Disagree	Disagree	Strongly Disagree	Strongly Disagree	Agree	Agree	Agree	Undecided	Undecided	Disagree	Strongly Disagree	Agree	Disagree	Undecided	Strongly Disagree	Disagree	Disagree
219	Female	Single	21-30	Bachelor's Degree	Private	Yes	Several times a year	No	No	Yes	No	No	No	No	No	No	Yes	No	No	2	Agree	Agree	Agree	Agree	Agree	Undecided	Undecided	Undecided	Undecided	Undecided	Agree	Agree	Undecided	Undecided	Disagree	Undecided	Agree	Undecided	Undecided	Disagree	Disagree	Undecided
220	Male	Married	31-40	Associate Degree Graduate	Student	No	Once a year	No	No	No	No	No	No	No	No	No	No	Yes	No	1	Agree	Undecided	Undecided	Agree	Undecided	Agree	Disagree	Disagree	Undecided	Agree	Agree	Agree	Undecided	Undecided	Undecided	Undecided	Disagree	Disagree	Undecided	Disagree	Undecided	Undecided
221	Female	Single	21-30	Compulsory Education	Student	Yes	Several times a month	No	No	Yes	No	No	No	No	No	No	No	No	No	1	Undecided	Strongly Agree	Strongly Agree	Strongly Agree	Strongly Agree	Agree	Disagree	Strongly Agree	Agree	Strongly Agree	Undecided	Agree	Strongly Agree	Agree	Strongly Agree	Disagree	Agree	Undecided	Undecided	Agree	Undecided	Disagree
222	Female	Single	21-30	Associate Degree Graduate	Student	Yes	Once a year	No	No	Yes	No	No	No	No	No	No	No	No	No	1	Strongly Agree	Strongly Agree	Strongly Agree	Agree	Strongly Agree	Agree	Disagree	Agree	Undecided	Disagree	Agree	Strongly Agree	Undecided	Undecided	Undecided	Undecided	Undecided	Undecided	Undecided	Undecided	Undecided	Undecided
223	Male	Single	21-30	Bachelor's Degree	Private	Yes	Several times a year	Yes	No	Yes	No	No	No	No	No	No	No	No	No	2	Agree	Agree	Agree	Agree	Agree	Undecided	Undecided	Undecided	Undecided	Agree	Agree	Agree	Undecided	Undecided	Undecided	Disagree	Agree	Agree	Agree	Undecided	Undecided	Undecided
224	Male	Married	41-50	Doctorate Graduate	Public	Yes	Once a month	No	No	Yes	Yes	No	No	No	No	No	No	No	No	2	Agree	Agree	Agree	Agree	Strongly Agree	Agree	Undecided	Agree	Undecided	Undecided	Strongly Agree	Strongly Agree	Agree	Agree	Disagree	Agree	Agree	Disagree	Undecided	Undecided	Strongly Agree	Strongly Agree
225	Female	Single	21-30	Bachelor's Degree	Private	Yes	Several times a month	No	No	Yes	Yes	No	No	No	No	No	No	No	No	2	Agree	Agree	Agree	Agree	Agree	Undecided	Undecided	Agree	Undecided	Strongly Agree	Strongly Agree	Strongly Agree	Agree	Agree	Agree	Disagree	Agree	Strongly Agree	Strongly Agree	Agree	Agree	Undecided
226	Male	Single	31-40	Compulsory Education	Private	Yes	Several times a year	No	No	Yes	No	No	No	No	Yes	No	No	Yes	No	3	Agree	Undecided	Undecided	Undecided	Undecided	Disagree	Undecided	Undecided	Disagree	Strongly Agree	Strongly Agree	Strongly Agree	Disagree	Disagree	Disagree	Strongly Disagree	Disagree	Disagree	Undecided	Strongly Disagree	Undecided	Undecided
227	Female	Single	31-40	Doctorate Graduate	Public	Yes	Several times a month	No	No	Yes	Yes	Yes	Yes	Yes	Yes	Yes	No	No	No	7	Strongly Agree	Strongly Agree	Agree	Agree	Agree	Strongly Agree	Agree	Strongly Agree	Strongly Agree	Agree	Strongly Agree	Strongly Agree	Strongly Agree	Strongly Agree	Disagree	Strongly Disagree	Strongly Agree	Disagree	Strongly Agree	Disagree	Strongly Agree	Strongly Agree
228	Male	Single	21-30	Bachelor's Degree	Private	Yes	Several times a month	Yes	No	No	No	No	No	No	Yes	No	No	No	No	2	Agree	Agree	Agree	Agree	Agree	Agree	Undecided	Agree	Undecided	Agree	Strongly Agree	Strongly Agree	Undecided	Undecided	Undecided	Undecided	Undecided	Disagree	Disagree	Undecided	Undecided	Agree
229	Male	Single	21-30	Bachelor's Degree	Student	No	Once a year	No	No	Yes	No	No	Yes	No	No	No	No	No	No	2	Undecided	Undecided	Agree	Agree	Agree	Agree	Disagree	Agree	Undecided	Agree	Agree	Strongly Agree	Undecided	Undecided	Disagree	Agree	Undecided	Disagree	Disagree	Disagree	Disagree	Disagree
230	Male	Single	21-30	Bachelor's Degree	Student	Yes	Once a year	No	No	Yes	No	No	No	No	No	No	No	No	No	1	Agree	Agree	Agree	Agree	Agree	Disagree	Disagree	Disagree	Disagree	Disagree	Undecided	Undecided	Undecided	Undecided	Undecided	Undecided	Undecided	Undecided	Disagree	Undecided	Undecided	Undecided
231	Female	Married	31-40	Doctorate Graduate	Private	Yes	Several times a year	Yes	No	No	No	No	No	No	No	No	No	Yes	No	2	Strongly Agree	Strongly Agree	Strongly Agree	Strongly Agree	Strongly Agree	Strongly Agree	Strongly Agree	Strongly Agree	Agree	Strongly Agree	Strongly Agree	Strongly Agree	Strongly Agree	Strongly Agree	Agree	Strongly Agree	Strongly Agree	Undecided	Undecided	Strongly Agree	Strongly Agree	Strongly Agree
232	Male	Single	21-30	Associate Degree Graduate	Student	Yes	Once a year	No	No	Yes	Yes	No	No	No	No	No	No	No	No	2	Strongly Agree	Strongly Agree	Strongly Agree	Strongly Agree	Strongly Agree	Agree	Agree	Strongly Agree	Agree	Agree	Agree	Agree	Disagree	Undecided	Undecided	Strongly Disagree	Agree	Undecided	Undecided	Disagree	Undecided	Undecided
233	Female	Married	31-40	Doctorate Graduate	Public	Yes	Several times a year	Yes	No	Yes	Yes	No	Yes	No	Yes	Yes	No	No	No	6	Strongly Agree	Strongly Agree	Strongly Agree	Strongly Agree	Strongly Agree	Strongly Agree	Strongly Agree	Strongly Agree	Strongly Agree	Undecided	Undecided	Agree	Agree	Agree	Disagree	Agree	Agree	Agree	Agree	Undecided	Strongly Agree	Strongly Agree
234	Female	Married	31-40	Doctorate Graduate	Private	Yes	Once a year	Yes	No	No	No	No	No	No	No	No	No	No	No	1	Undecided	Agree	Agree	Agree	Agree	Agree	Agree	Agree	Agree	Agree	Agree	Agree	Agree	Agree	Strongly Agree	Strongly Agree	Agree	Agree	Agree	Agree	Agree	Agree
235	Male	Single	21-30	Master's Degree Graduate	Private	Yes	Once a month	No	No	Yes	No	No	Yes	No	Yes	No	No	No	No	3	Agree	Agree	Agree	Agree	Agree	Agree	Agree	Agree	Disagree	Agree	Agree	Strongly Agree	Agree	Agree	Agree	Agree	Agree	Undecided	Undecided	Agree	Agree	Agree
236	Female	Single	21-30	Bachelor's Degree	Student	Yes	Once a year	No	No	Yes	Yes	No	No	No	No	No	No	No	No	2	Strongly Agree	Strongly Agree	Strongly Agree	Strongly Agree	Strongly Agree	Undecided	Undecided	Agree	Undecided	Undecided	Agree	Agree	Disagree	Disagree	Disagree	Disagree	Undecided	Undecided	Undecided	Strongly Disagree	Strongly Disagree	Strongly Disagree
237	Male	Single	20 and below	Compulsory Education	Student	Yes	Several times a year	No	No	Yes	Yes	No	No	No	No	No	No	No	No	2	Agree	Agree	Agree	Agree	Agree	Agree	Agree	Agree	Agree	Undecided	Undecided	Agree	Agree	Agree	Disagree	Disagree	Agree	Disagree	Undecided	Agree	Agree	Agree
238	Male	Single	20 and below	Compulsory Education	Student	Yes	Once a year	No	No	No	No	No	No	No	No	No	Yes	No	No	1	Disagree	Disagree	Disagree	Disagree	Disagree	Disagree	Disagree	Disagree	Disagree	Disagree	Disagree	Disagree	Disagree	Disagree	Disagree	Disagree	Disagree	Disagree	Undecided	Disagree	Undecided	Agree
239	Female	Single	21-30	Compulsory Education	Student	Yes	Once a year	No	No	Yes	No	No	No	No	No	No	No	No	No	1	Strongly Agree	Agree	Strongly Agree	Strongly Agree	Strongly Agree	Agree	Agree	Undecided	Undecided	Agree	Agree	Undecided	Agree	Agree	Agree	Undecided	Agree	Undecided	Agree	Agree	Undecided	Undecided
240	Male	Single	20 and below	Compulsory Education	Student	No	Once a year	No	No	No	No	No	No	No	No	No	No	Yes	No	1	Agree	Undecided	Undecided	Agree	Agree	Strongly Disagree	Strongly Disagree	Disagree	Strongly Disagree	Agree	Agree	Agree	Undecided	Undecided	Undecided	Strongly Disagree	Undecided	Undecided	Undecided	Undecided	Undecided	Undecided
241	Male	Single	21-30	Compulsory Education	Student	Yes	Several times a month	Yes	No	No	No	No	No	No	No	No	No	No	No	1	Agree	Agree	Undecided	Undecided	Agree	Undecided	Undecided	Undecided	Undecided	Agree	Agree	Agree	Agree	Undecided	Disagree	Disagree	Agree	Undecided	Undecided	Disagree	Disagree	Disagree
242	Male	Single	20 and below	Compulsory Education	Student	Yes	Several times a year	No	No	No	No	No	No	No	No	No	No	Yes	No	1	Agree	Agree	Agree	Agree	Agree	Agree	Agree	Agree	Agree	Agree	Undecided	Undecided	Agree	Agree	Agree	Agree	Agree	Undecided	Agree	Undecided	Agree	Agree
243	Male	Single	20 and below	Bachelor's Degree	Student	Yes	Several times a month	No	No	Yes	No	No	No	No	No	No	No	No	No	1	Agree	Agree	Agree	Agree	Agree	Agree	Undecided	Undecided	Undecided	Undecided	Undecided	Undecided	Undecided	Undecided	Undecided	Undecided	Undecided	Undecided	Undecided	Agree	Disagree	Undecided
244	Male	Married	20 and below	Bachelor's Degree	Student	Yes	Several times a year	No	No	No	Yes	No	No	No	No	No	No	No	No	1	Agree	Agree	Agree	Agree	Agree	Agree	Agree	Agree	Agree	Agree	Agree	Agree	Agree	Agree	Agree	Agree	Agree	Agree	Agree	Agree	Agree	Agree
245	Female	Single	21-30	Compulsory Education	Student	Yes	Several times a month	No	No	Yes	No	No	No	No	No	No	No	No	No	1	Agree	Agree	Undecided	Agree	Agree	Agree	Undecided	Agree	Undecided	Strongly Agree	Undecided	Undecided	Strongly Agree	Strongly Agree	Agree	Agree	Agree	Agree	Undecided	Disagree	Disagree	Disagree
246	Male	Single	21-30	Bachelor's Degree	Student	Yes	Once a year	No	No	No	No	No	No	No	No	No	Yes	No	No	1	Agree	Agree	Agree	Agree	Agree	Disagree	Disagree	Disagree	Disagree	Agree	Disagree	Undecided	Agree	Undecided	Agree	Disagree	Agree	Agree	Agree	Disagree	Disagree	Disagree
247	Female	Single	20 and below	Compulsory Education	Student	Yes	Several times a year	No	No	Yes	Yes	No	Yes	No	No	No	No	Yes	Yes	5	Agree	Agree	Agree	Strongly Agree	Agree	Undecided	Undecided	Agree	Disagree	Strongly Agree	Disagree	Disagree	Agree	Agree	Agree	Disagree	Agree	Agree	Agree	Undecided	Agree	Agree
248	Female	Single	20 and below	Compulsory Education	Student	Yes	Several times a year	Yes	No	No	No	No	No	No	No	No	No	Yes	No	2	Agree	Agree	Agree	Agree	Agree	Undecided	Undecided	Agree	Undecided	Agree	Agree	Agree	Undecided	Undecided	Disagree	Agree	Undecided	Disagree	Undecided	Disagree	Undecided	Undecided
249	Male	Single	20 and below	Bachelor's Degree	Student	Yes	Several times a year	Yes	No	Yes	No	No	No	No	No	No	No	No	No	2	Agree	Agree	Agree	Undecided	Undecided	Agree	Undecided	Agree	Agree	Strongly Agree	Strongly Agree	Disagree	Undecided	Undecided	Undecided	Undecided	Disagree	Disagree	Strongly Disagree	Strongly Disagree	Disagree	Disagree
250	Male	Single	21-30	Bachelor's Degree	Student	Yes	Once a month	No	No	Yes	No	No	No	No	No	No	No	Yes	No	2	Agree	Agree	Agree	Undecided	Agree	Undecided	Agree	Undecided	Disagree	Disagree	Undecided	Disagree	Strongly Agree	Agree	Undecided	Disagree	Undecided	Agree	Agree	Undecided	Agree	Agree
251	Male	Single	21-30	Compulsory Education	Student	Yes	Several times a year	Yes	No	Yes	Yes	No	No	No	No	No	No	Yes	No	4	Strongly Agree	Strongly Agree	Strongly Agree	Agree	Strongly Agree	Agree	Agree	Strongly Agree	Agree	Strongly Agree	Strongly Agree	Strongly Agree	Undecided	Undecided	Strongly Disagree	Disagree	Strongly Agree	Strongly Disagree	Strongly Agree	Undecided	Agree	Strongly Disagree
252	Female	Single	20 and below	Compulsory Education	Student	Yes	Once a year	No	No	Yes	No	No	No	No	No	No	No	No	No	1	Agree	Agree	Agree	Agree	Undecided	Undecided	Agree	Agree	Undecided	Agree	Agree	Agree	Undecided	Undecided	Undecided	Disagree	Agree	Undecided	Agree	Disagree	Undecided	Undecided
253	Male	Single	21-30	Bachelor's Degree	Student	Yes	Once a year	No	No	Yes	No	No	No	No	No	No	No	No	No	1	Strongly Agree	Agree	Agree	Undecided	Agree	Agree	Undecided	Agree	Undecided	Undecided	Agree	Agree	Undecided	Undecided	Undecided	Strongly Disagree	Disagree	Disagree	Undecided	Undecided	Undecided	Undecided
254	Female	Single	20 and below	Bachelor's Degree	Student	Yes	Once a year	No	No	Yes	No	No	No	No	No	No	No	No	No	1	Agree	Agree	Agree	Agree	Agree	Undecided	Disagree	Disagree	Disagree	Undecided	Agree	Agree	Agree	Undecided	Undecided	Disagree	Agree	Agree	Agree	Disagree	Undecided	Undecided
255	Male	Single	21-30	Bachelor's Degree	Public	Yes	Once a year	Yes	No	No	No	No	No	No	No	No	No	No	No	1	Undecided	Agree	Agree	Undecided	Undecided	Agree	Undecided	Agree	Undecided	Agree	Strongly Agree	Strongly Agree	Undecided	Undecided	Agree	Undecided	Agree	Agree	Strongly Agree	Undecided	Agree	Agree
256	Male	Single	20 and below	Associate Degree Graduate	Student	Yes	Once a year	No	No	No	Yes	No	Yes	No	No	No	No	No	No	2	Agree	Agree	Agree	Agree	Agree	Undecided	Undecided	Undecided	Disagree	Agree	Undecided	Agree	Undecided	Undecided	Disagree	Disagree	Agree	Disagree	Disagree	Disagree	Disagree	Disagree
257	Female	Married	41-50	Bachelor's Degree	Public	Yes	Once a month	No	No	Yes	Yes	No	No	No	No	No	No	No	Yes	3	Strongly Agree	Strongly Agree	Strongly Agree	Strongly Agree	Strongly Agree	Strongly Agree	Agree	Agree	Agree	Agree	Strongly Agree	Strongly Agree	Agree	Undecided	Agree	Agree	Agree	Agree	Agree	Agree	Agree	Agree
258	Male	Single	20 and below	Compulsory Education	Private	Yes	Once a year	No	No	Yes	No	No	No	No	No	No	No	No	No	1	Undecided	Undecided	Undecided	Agree	Agree	Strongly Disagree	Disagree	Undecided	Undecided	Strongly Agree	Undecided	Disagree	Disagree	Undecided	Agree	Strongly Agree	Strongly Disagree	Disagree	Strongly Disagree	Strongly Disagree	Undecided	Disagree
259	Female	Single	21-30	Compulsory Education	Student	Yes	Once a year	No	No	No	No	No	No	No	No	No	No	Yes	No	1	Strongly Agree	Strongly Agree	Strongly Agree	Agree	Agree	Agree	Undecided	Agree	Undecided	Undecided	Agree	Strongly Agree	Agree	Undecided	Agree	Agree	Agree	Agree	Agree	Disagree	Undecided	Undecided
260	Male	Single	31-40	Master's Degree Graduate	Private	Yes	Several times a year	Yes	No	No	No	No	Yes	No	No	No	No	No	No	2	Agree	Agree	Agree	Agree	Agree	Disagree	Disagree	Disagree	Disagree	Agree	Agree	Agree	Agree	Undecided	Undecided	Strongly Agree	Agree	Agree	Agree	Agree	Agree	Agree
261	Male	Single	20 and below	Compulsory Education	Student	Yes	Once a year	No	No	Yes	Yes	No	Yes	No	No	No	No	No	No	3	Agree	Agree	Strongly Agree	Agree	Agree	Agree	Agree	Agree	Agree	Agree	Agree	Agree	Agree	Agree	Agree	Agree	Agree	Agree	Agree	Agree	Agree	Agree
262	Female	Single	21-30	Bachelor's Degree	Public	Yes	Several times a month	Yes	No	Yes	Yes	No	No	No	No	No	No	Yes	No	4	Agree	Agree	Agree	Agree	Agree	Undecided	Disagree	Disagree	Disagree	Agree	Agree	Agree	Agree	Agree	Agree	Agree	Agree	Agree	Agree	Agree	Agree	Undecided
263	Male	Single	21-30	Bachelor's Degree	Student	No	Once a year	No	No	No	No	No	No	No	No	No	No	No	No	0	Undecided	Undecided	Agree	Agree	Agree	Agree	Undecided	Undecided	Undecided	Undecided	Undecided	Strongly Agree	Undecided	Undecided	Undecided	Undecided	Undecided	Undecided	Undecided	Undecided	Undecided	Disagree
264	Male	Single	21-30	Compulsory Education	Student	Yes	Once a month	No	No	No	No	No	Yes	No	No	No	No	No	No	1	Agree	Agree	Agree	Strongly Agree	Strongly Agree	Agree	Undecided	Agree	Undecided	Undecided	Agree	Undecided	Undecided	Undecided	Undecided	Undecided	Agree	Undecided	Undecided	Agree	Agree	Agree
265	Male	Married	41-50	Doctorate Graduate	Public	Yes	Several times a year	Yes	No	No	No	No	No	No	No	No	No	No	No	1	Agree	Agree	Agree	Agree	Agree	Undecided	Undecided	Undecided	Disagree	Agree	Agree	Agree	Agree	Agree	Agree	Strongly Agree	Disagree	Disagree	Undecided	Disagree	Agree	Agree
266	Male	Single	21-30	Bachelor's Degree	Student	Yes	Once a year	No	No	Yes	No	No	No	No	No	No	No	No	No	1	Agree	Agree	Strongly Agree	Strongly Agree	Agree	Agree	Agree	Agree	Agree	Strongly Agree	Strongly Agree	Strongly Agree	Agree	Agree	Agree	Agree	Strongly Agree	Agree	Agree	Disagree	Undecided	Undecided
267	Male	Married	31-40	Master's Degree Graduate	Public	Yes	Once a year	No	No	No	No	No	Yes	No	No	No	No	No	No	1	Agree	Agree	Agree	Agree	Undecided	Undecided	Strongly Disagree	Undecided	Disagree	Strongly Agree	Strongly Agree	Strongly Agree	Disagree	Disagree	Undecided	Strongly Disagree	Disagree	Undecided	Agree	Strongly Disagree	Strongly Disagree	Strongly Disagree
268	Male	Single	21-30	Compulsory Education	Private	No	Once a year	Yes	No	Yes	No	No	Yes	No	No	No	No	No	No	3	Agree	Agree	Agree	Agree	Undecided	Disagree	Disagree	Disagree	Disagree	Agree	Agree	Strongly Agree	Undecided	Undecided	Undecided	Disagree	Disagree	Agree	Undecided	Disagree	Undecided	Undecided
269	Male	Married	41-50	Bachelor's Degree	Private	Yes	Once a year	Yes	No	Yes	Yes	No	No	No	No	No	No	No	No	3	Agree	Agree	Agree	Agree	Agree	Undecided	Disagree	Disagree	Disagree	Undecided	Agree	Agree	Undecided	Undecided	Undecided	Agree	Undecided	Undecided	Undecided	Undecided	Undecided	Undecided
270	Male	Married	41-50	Doctorate Graduate	Public	Yes	Several times a year	Yes	Yes	No	No	No	No	No	No	No	No	Yes	No	3	Agree	Agree	Agree	Agree	Agree	Undecided	Undecided	Undecided	Undecided	Agree	Agree	Agree	Undecided	Undecided	Agree	Agree	Undecided	Agree	Agree	Agree	Agree	Agree
271	Female	Single	31-40	Master's Degree Graduate	Student	Yes	Several times a year	Yes	No	No	No	No	Yes	No	No	No	No	No	No	2	Agree	Agree	Agree	Agree	Agree	Agree	Agree	Agree	Undecided	Disagree	Disagree	Strongly Disagree	Agree	Agree	Strongly Disagree	Agree	Agree	Strongly Disagree	Disagree	Disagree	Strongly Agree	Strongly Agree
272	Male	Single	31-40	Doctorate Graduate	Public	Yes	Several times a year	Yes	No	Yes	Yes	No	Yes	No	No	No	No	No	No	4	Agree	Agree	Agree	Undecided	Agree	Strongly Agree	Strongly Agree	Strongly Agree	Strongly Agree	Strongly Agree	Strongly Agree	Strongly Agree	Strongly Disagree	Strongly Disagree	Strongly Disagree	Strongly Disagree	Undecided	Undecided	Undecided	Strongly Agree	Strongly Agree	Strongly Agree
273	Male	Single	21-30	Bachelor's Degree	Private	Yes	Several times a month	Yes	No	No	No	No	No	No	No	No	No	Yes	No	2	Agree	Agree	Agree	Strongly Agree	Agree	Undecided	Undecided	Agree	Undecided	Agree	Agree	Strongly Agree	Agree	Agree	Agree	Undecided	Agree	Undecided	Undecided	Undecided	Agree	Agree
274	Male	Single	21-30	Compulsory Education	Student	Yes	Several times a year	No	No	Yes	No	No	No	No	No	No	Yes	Yes	No	3	Undecided	Agree	Undecided	Agree	Agree	Undecided	Disagree	Disagree	Disagree	Agree	Strongly Agree	Strongly Agree	Undecided	Agree	Undecided	Undecided	Agree	Undecided	Agree	Undecided	Agree	Agree
275	Male	Single	21-30	Master's Degree Graduate	Private	Yes	Several times a year	Yes	No	No	No	No	No	No	No	No	No	No	No	1	Strongly Agree	Strongly Agree	Strongly Agree	Strongly Agree	Strongly Agree	Undecided	Strongly Disagree	Undecided	Strongly Disagree	Strongly Agree	Strongly Agree	Strongly Agree	Undecided	Undecided	Undecided	Undecided	Undecided	Undecided	Undecided	Undecided	Undecided	Undecided
276	Female	Single	21-30	Bachelor's Degree	Private	Yes	Once a year	No	No	No	No	No	No	No	No	No	Yes	No	No	1	Agree	Agree	Agree	Agree	Agree	Agree	Disagree	Undecided	Disagree	Undecided	Strongly Agree	Strongly Agree	Undecided	Undecided	Agree	Disagree	Agree	Undecided	Agree	Disagree	Agree	Agree
277	Female	Single	21-30	Bachelor's Degree	Student	Yes	Several times a year	No	No	Yes	Yes	No	No	No	No	No	No	No	No	2	Strongly Agree	Strongly Agree	Strongly Agree	Agree	Strongly Agree	Undecided	Undecided	Undecided	Disagree	Agree	Agree	Strongly Agree	Agree	Agree	Agree	Agree	Agree	Agree	Agree	Agree	Agree	Agree
278	Female	Single	21-30	Bachelor's Degree	Private	Yes	Once a year	No	No	No	Yes	No	No	No	No	No	No	No	No	1	Agree	Agree	Undecided	Undecided	Agree	Undecided	Undecided	Disagree	Disagree	Undecided	Agree	Strongly Agree	Undecided	Undecided	Undecided	Agree	Disagree	Undecided	Agree	Disagree	Agree	Agree
279	Male	Married	31-40	Bachelor's Degree	Private	Yes	Several times a month	Yes	No	Yes	Yes	Yes	Yes	No	No	No	No	No	No	5	Agree	Agree	Agree	Agree	Agree	Agree	Disagree	Undecided	Undecided	Agree	Agree	Strongly Agree	Agree	Disagree	Agree	Strongly Agree	Strongly Agree	Undecided	Agree	Disagree	Undecided	Disagree
280	Female	Married	31-40	Bachelor's Degree	Private	Yes	Several times a year	No	No	Yes	No	No	No	No	Yes	No	No	No	No	2	Agree	Agree	Agree	Agree	Agree	Agree	Undecided	Undecided	Undecided	Agree	Strongly Agree	Strongly Agree	Undecided	Agree	Disagree	Agree	Agree	Undecided	Agree	Agree	Agree	Agree
281	Female	Single	21-30	Bachelor's Degree	Public	No	Once a year	No	No	Yes	No	No	No	No	No	No	No	No	No	1	Agree	Agree	Agree	Agree	Agree	Agree	Agree	Agree	Undecided	Undecided	Agree	Agree	Undecided	Undecided	Undecided	Agree	Agree	Disagree	Undecided	Disagree	Undecided	Undecided
282	Female	Married	21-30	Bachelor's Degree	Private	Yes	Several times a year	Yes	No	Yes	No	No	No	No	Yes	No	No	No	No	3	Undecided	Undecided	Undecided	Undecided	Disagree	Disagree	Disagree	Undecided	Disagree	Agree	Agree	Undecided	Agree	Undecided	Undecided	Disagree	Undecided	Undecided	Undecided	Undecided	Undecided	Undecided
283	Female	Single	21-30	Bachelor's Degree	Student	No	Once a year	No	No	Yes	Yes	No	No	No	Yes	No	No	Yes	No	4	Agree	Agree	Agree	Strongly Agree	Agree	Disagree	Disagree	Disagree	Agree	Agree	Undecided	Agree	Undecided	Undecided	Undecided	Agree	Strongly Agree	Disagree	Strongly Agree	Disagree	Strongly Agree	Strongly Agree
284	Female	Single	21-30	Bachelor's Degree	Private	No	Once a year	No	No	Yes	No	No	No	No	No	No	No	No	No	1	Agree	Agree	Agree	Agree	Agree	Disagree	Disagree	Disagree	Disagree	Agree	Agree	Agree	Agree	Agree	Agree	Agree	Agree	Agree	Agree	Agree	Agree	Agree
285	Male	Married	31-40	Bachelor's Degree	Private	Yes	Once a month	Yes	Yes	Yes	Yes	Yes	Yes	No	Yes	Yes	No	No	No	8	Agree	Agree	Agree	Agree	Agree	Undecided	Undecided	Undecided	Disagree	Strongly Agree	Agree	Agree	Agree	Undecided	Undecided	Undecided	Undecided	Undecided	Undecided	Agree	Agree	Agree
286	Female	Single	21-30	Bachelor's Degree	Student	Yes	Once a year	No	No	Yes	No	No	No	No	No	No	No	No	No	1	Strongly Agree	Strongly Agree	Strongly Agree	Agree	Strongly Agree	Undecided	Undecided	Agree	Undecided	Strongly Agree	Strongly Agree	Agree	Agree	Agree	Undecided	Disagree	Agree	Undecided	Undecided	Undecided	Undecided	Undecided
287	Male	Single	21-30	Bachelor's Degree	Private	Yes	Once a month	Yes	No	Yes	No	No	No	No	No	No	No	No	Yes	3	Agree	Agree	Undecided	Undecided	Strongly Agree	Undecided	Strongly Disagree	Disagree	Disagree	Agree	Agree	Disagree	Strongly Agree	Agree	Agree	Undecided	Disagree	Strongly Disagree	Strongly Disagree	Strongly Agree	Strongly Agree	Strongly Agree
288	Male	Single	21-30	Bachelor's Degree	Private	No	Once a year	No	No	No	Yes	No	Yes	No	No	No	No	No	No	2	Undecided	Disagree	Undecided	Undecided	Disagree	Undecided	Undecided	Disagree	Disagree	Disagree	Agree	Agree	Agree	Agree	Agree	Agree	Agree	Undecided	Agree	Undecided	Undecided	Undecided
289	Male	Married	31-40	Associate Degree Graduate	Private	No	Once a year	No	No	No	No	No	No	No	No	No	No	Yes	No	1	Strongly Disagree	Undecided	Undecided	Undecided	Disagree	Disagree	Disagree	Disagree	Disagree	Disagree	Agree	Agree	Disagree	Disagree	Disagree	Disagree	Disagree	Disagree	Disagree	Disagree	Disagree	Disagree
290	Male	Single	21-30	Bachelor's Degree	Student	Yes	Once a year	Yes	No	Yes	No	No	No	No	No	No	No	No	No	2	Agree	Agree	Undecided	Undecided	Agree	Disagree	Strongly Disagree	Disagree	Disagree	Strongly Agree	Strongly Agree	Strongly Agree	Undecided	Agree	Agree	Agree	Agree	Agree	Agree	Agree	Agree	Agree
291	Male	Married	41-50	Doctorate Graduate	Public	Yes	Several times a month	Yes	Yes	No	Yes	No	No	No	No	No	No	No	No	3	Agree	Agree	Agree	Agree	Agree	Agree	Agree	Agree	Agree	Agree	Agree	Agree	Agree	Agree	Agree	Agree	Agree	Agree	Agree	Undecided	Agree	Agree
292	Male	Single	31-40	Bachelor's Degree	Private	Yes	Several times a year	Yes	Yes	Yes	Yes	Yes	Yes	No	Yes	No	No	No	No	7	Agree	Agree	Strongly Agree	Strongly Agree	Strongly Agree	Strongly Agree	Strongly Agree	Strongly Agree	Agree	Agree	Strongly Agree	Agree	Undecided	Undecided	Disagree	Agree	Agree	Undecided	Agree	Disagree	Agree	Agree
293	Male	Single	31-40	Bachelor's Degree	Private	Yes	Once a year	No	No	No	No	No	No	No	No	No	No	No	Yes	1	Agree	Agree	Undecided	Undecided	Agree	Disagree	Disagree	Undecided	Disagree	Agree	Agree	Strongly Agree	Agree	Undecided	Agree	Disagree	Disagree	Disagree	Disagree	Disagree	Agree	Agree
294	Male	Married	31-40	Bachelor's Degree	Private	Yes	Several times a year	Yes	No	No	No	No	No	No	Yes	No	No	No	No	2	Agree	Agree	Agree	Agree	Agree	Agree	Agree	Agree	Agree	Strongly Agree	Strongly Agree	Agree	Agree	Agree	Agree	Agree	Agree	Disagree	Disagree	Undecided	Agree	Undecided
295	Male	Single	21-30	Master's Degree Graduate	Private	Yes	Once a year	No	No	No	Yes	No	No	No	No	No	No	No	No	1	Agree	Agree	Agree	Agree	Agree	Undecided	Disagree	Disagree	Disagree	Undecided	Agree	Agree	Agree	Agree	Agree	Agree	Agree	Undecided	Undecided	Undecided	Undecided	Undecided
296	Male	Single	31-40	Bachelor's Degree	Private	No	Once a month	No	No	Yes	No	No	No	No	No	No	No	No	No	1	Agree	Agree	Agree	Undecided	Agree	Undecided	Undecided	Undecided	Disagree	Undecided	Agree	Agree	Disagree	Disagree	Disagree	Disagree	Disagree	Disagree	Disagree	Strongly Disagree	Strongly Disagree	Strongly Disagree
297	Female	Single	21-30	Bachelor's Degree	Private	Yes	Once a year	No	No	Yes	No	No	No	No	No	No	Yes	No	No	2	Disagree	Undecided	Undecided	Undecided	Undecided	Undecided	Disagree	Undecided	Disagree	Disagree	Disagree	Agree	Agree	Undecided	Undecided	Undecided	Disagree	Agree	Undecided	Undecided	Undecided	Agree
298	Male	Single	31-40	Master's Degree Graduate	Public	Yes	Several times a year	No	No	No	Yes	No	No	No	No	No	No	No	No	1	Agree	Agree	Agree	Undecided	Agree	Agree	Disagree	Agree	Agree	Agree	Agree	Agree	Undecided	Undecided	Disagree	Disagree	Disagree	Disagree	Undecided	Disagree	Agree	Agree
299	Male	Married	21-30	Bachelor's Degree	Private	Yes	Several times a year	No	No	Yes	No	No	No	No	No	No	No	No	No	1	Undecided	Agree	Undecided	Agree	Strongly Agree	Agree	Disagree	Agree	Strongly Agree	Strongly Agree	Strongly Agree	Strongly Agree	Undecided	Agree	Strongly Agree	Disagree	Agree	Agree	Undecided	Disagree	Disagree	Disagree
300	Female	Married	21-30	Associate Degree Graduate	Private	Yes	Several times a year	No	No	Yes	No	Yes	Yes	No	No	No	No	No	No	3	Agree	Agree	Agree	Agree	Agree	Undecided	Undecided	Undecided	Undecided	Agree	Agree	Agree	Agree	Undecided	Undecided	Agree	Agree	Agree	Agree	Agree	Agree	Agree
301	Male	Single	21-30	Bachelor's Degree	Private	No	Once a year	No	No	No	No	No	No	No	No	No	Yes	No	No	1	Agree	Strongly Agree	Agree	Agree	Agree	Agree	Agree	Agree	Agree	Agree	Undecided	Strongly Agree	Undecided	Undecided	Undecided	Strongly Disagree	Agree	Agree	Agree	Undecided	Agree	Agree
302	Female	Single	21-30	Bachelor's Degree	Public	Yes	Once a year	No	No	No	No	Yes	No	No	No	No	No	No	No	1	Agree	Agree	Agree	Agree	Agree	Agree	Agree	Agree	Undecided	Agree	Agree	Agree	Agree	Agree	Agree	Agree	Agree	Undecided	Agree	Agree	Agree	Agree
303	Female	Single	21-30	Bachelor's Degree	Student	Yes	Several times a year	No	No	No	No	No	Yes	No	No	No	No	No	No	1	Agree	Agree	Agree	Agree	Agree	Agree	Undecided	Agree	Undecided	Agree	Strongly Agree	Agree	Agree	Agree	Agree	Agree	Agree	Agree	Agree	Agree	Agree	Agree
304	Male	Married	21-30	Associate Degree Graduate	Public	No	Once a year	No	No	No	No	No	No	No	No	No	No	Yes	No	1	Strongly Agree	Strongly Agree	Strongly Agree	Strongly Agree	Strongly Agree	Strongly Agree	Strongly Agree	Strongly Agree	Strongly Agree	Strongly Agree	Strongly Agree	Strongly Agree	Strongly Agree	Strongly Agree	Strongly Agree	Strongly Agree	Strongly Agree	Strongly Agree	Strongly Agree	Strongly Agree	Strongly Agree	Strongly Agree
305	Female	Single	21-30	Bachelor's Degree	Student	Yes	Several times a year	No	No	Yes	Yes	No	No	No	No	No	No	No	No	2	Strongly Agree	Strongly Agree	Strongly Agree	Strongly Agree	Strongly Agree	Strongly Agree	Strongly Agree	Strongly Agree	Strongly Agree	Strongly Agree	Strongly Agree	Strongly Agree	Strongly Agree	Agree	Agree	Strongly Agree	Strongly Agree	Strongly Agree	Strongly Agree	Strongly Agree	Strongly Agree	Strongly Agree
306	Male	Single	21-30	Compulsory Education	Student	Yes	Several times a year	No	No	Yes	Yes	No	No	No	No	No	No	No	No	2	Agree	Agree	Agree	Strongly Disagree	Agree	Undecided	Disagree	Undecided	Undecided	Agree	Strongly Agree	Strongly Agree	Strongly Agree	Strongly Agree	Strongly Agree	Strongly Agree	Strongly Agree	Strongly Agree	Strongly Agree	Disagree	Agree	Agree
307	Female	Single	31-40	Bachelor's Degree	Public	Yes	Several times a year	No	No	No	Yes	No	No	No	No	No	No	No	No	1	Agree	Agree	Agree	Agree	Agree	Agree	Agree	Agree	Agree	Agree	Strongly Agree	Agree	Agree	Agree	Agree	Agree	Agree	Agree	Agree	Agree	Agree	Agree
308	Female	Married	21-30	Bachelor's Degree	Private	Yes	Several times a year	Yes	No	Yes	Yes	No	No	No	No	No	No	No	No	3	Agree	Agree	Agree	Agree	Agree	Disagree	Disagree	Disagree	Disagree	Disagree	Disagree	Agree	Undecided	Undecided	Undecided	Disagree	Disagree	Undecided	Agree	Undecided	Undecided	Undecided
309	Female	Married	31-40	Master's Degree Graduate	Public	Yes	Once a year	No	No	No	Yes	No	No	No	No	No	No	No	No	1	Strongly Agree	Strongly Agree	Strongly Agree	Strongly Agree	Strongly Agree	Agree	Agree	Agree	Undecided	Strongly Agree	Strongly Agree	Strongly Agree	Disagree	Strongly Disagree	Strongly Disagree	Strongly Disagree	Disagree	Undecided	Disagree	Strongly Disagree	Strongly Disagree	Strongly Disagree
310	Female	Single	21-30	Bachelor's Degree	Private	Yes	Several times a year	No	No	Yes	No	Yes	No	No	Yes	No	Yes	No	No	4	Strongly Agree	Strongly Agree	Strongly Agree	Strongly Agree	Strongly Agree	Agree	Agree	Agree	Agree	Agree	Undecided	Agree	Agree	Agree	Disagree	Disagree	Strongly Agree	Undecided	Undecided	Agree	Agree	Agree
311	Female	Single	21-30	Bachelor's Degree	Public	Yes	Once a year	No	No	Yes	Yes	Yes	No	No	No	No	No	No	No	3	Agree	Agree	Agree	Agree	Agree	Agree	Agree	Agree	Agree	Agree	Agree	Agree	Agree	Agree	Disagree	Agree	Agree	Undecided	Undecided	Disagree	Agree	Agree
312	Female	Single	21-30	Associate Degree Graduate	Student	Yes	Once a year	Yes	No	Yes	No	No	No	No	No	No	No	No	No	2	Strongly Agree	Strongly Agree	Agree	Agree	Agree	Strongly Agree	Agree	Strongly Agree	Agree	Strongly Agree	Strongly Agree	Strongly Agree	Undecided	Undecided	Undecided	Agree	Agree	Agree	Agree	Undecided	Undecided	Undecided
313	Male	Married	31-40	Bachelor's Degree	Public	Yes	Several times a year	No	No	Yes	No	No	No	No	No	No	No	No	No	1	Disagree	Disagree	Disagree	Disagree	Disagree	Undecided	Disagree	Disagree	Disagree	Agree	Agree	Agree	Undecided	Undecided	Undecided	Agree	Agree	Agree	Agree	Agree	Agree	Agree
314	Male	Single	21-30	Associate Degree Graduate	Private	Yes	Several times a month	Yes	No	No	No	No	Yes	No	No	No	No	No	No	2	Agree	Agree	Agree	Agree	Agree	Agree	Undecided	Undecided	Undecided	Agree	Agree	Agree	Undecided	Undecided	Agree	Disagree	Agree	Disagree	Agree	Agree	Agree	Agree
315	Male	Single	21-30	Compulsory Education	Public	Yes	Several times a year	No	No	Yes	No	No	No	No	No	No	No	No	No	1	Agree	Agree	Agree	Agree	Agree	Undecided	Disagree	Disagree	Disagree	Agree	Agree	Agree	Undecided	Undecided	Undecided	Disagree	Agree	Undecided	Undecided	Agree	Agree	Agree
316	Male	Married	31-40	Bachelor's Degree	Public	Yes	Several times a year	Yes	No	Yes	Yes	Yes	No	No	No	No	No	No	No	4	Strongly Agree	Strongly Agree	Strongly Agree	Strongly Agree	Undecided	Undecided	Agree	Undecided	Disagree	Agree	Agree	Agree	Undecided	Undecided	Agree	Agree	Agree	Undecided	Undecided	Disagree	Undecided	Undecided
317	Male	Single	31-40	Master's Degree Graduate	Private	Yes	Once a year	No	No	Yes	No	No	No	No	No	No	No	No	No	1	Strongly Agree	Strongly Agree	Strongly Agree	Strongly Agree	Strongly Agree	Strongly Agree	Strongly Agree	Strongly Agree	Strongly Agree	Strongly Agree	Strongly Agree	Strongly Agree	Undecided	Undecided	Undecided	Strongly Agree	Undecided	Undecided	Undecided	Strongly Agree	Strongly Agree	Strongly Agree
318	Male	Single	31-40	Doctorate Graduate	Private	Yes	Several times a year	Yes	No	No	Yes	No	Yes	No	Yes	No	No	No	No	4	Strongly Agree	Strongly Agree	Strongly Agree	Strongly Agree	Strongly Agree	Strongly Agree	Strongly Agree	Strongly Agree	Strongly Agree	Strongly Agree	Strongly Agree	Strongly Agree	Strongly Agree	Strongly Agree	Strongly Agree	Strongly Agree	Strongly Agree	Strongly Agree	Strongly Agree	Strongly Agree	Strongly Agree	Strongly Agree
319	Male	Single	21-30	Associate Degree Graduate	Private	No	Once a year	No	No	Yes	No	No	No	No	No	No	No	No	No	1	Strongly Agree	Strongly Agree	Strongly Agree	Strongly Agree	Strongly Agree	Strongly Agree	Strongly Agree	Strongly Agree	Strongly Agree	Strongly Agree	Strongly Agree	Strongly Agree	Strongly Agree	Strongly Agree	Strongly Agree	Strongly Agree	Strongly Agree	Strongly Agree	Strongly Agree	Strongly Agree	Strongly Agree	Strongly Agree
320	Female	Married	21-30	Doctorate Graduate	Public	Yes	Several times a year	Yes	Yes	Yes	Yes	No	Yes	No	No	No	No	No	No	5	Strongly Agree	Strongly Agree	Agree	Agree	Strongly Agree	Undecided	Undecided	Undecided	Disagree	Agree	Agree	Agree	Agree	Undecided	Agree	Agree	Agree	Undecided	Agree	Undecided	Agree	Agree
321	Female	Single	21-30	Associate Degree Graduate	Private	Yes	Once a month	No	No	Yes	No	No	No	No	No	No	No	No	No	1	Strongly Agree	Strongly Agree	Strongly Agree	Strongly Agree	Strongly Agree	Strongly Agree	Agree	Agree	Agree	Undecided	Undecided	Undecided	Agree	Agree	Agree	Agree	Agree	Undecided	Undecided	Agree	Agree	Agree
322	Male	Married	31-40	Bachelor's Degree	Public	Yes	Several times a month	No	No	Yes	Yes	No	No	No	No	No	No	No	No	2	Agree	Agree	Agree	Agree	Agree	Agree	Agree	Agree	Agree	Agree	Strongly Agree	Strongly Agree	Disagree	Disagree	Undecided	Disagree	Agree	Agree	Agree	Disagree	Disagree	Disagree
323	Female	Married	41-50	Bachelor's Degree	Private	No	Once a year	No	No	No	No	No	No	No	No	No	No	Yes	No	1	Agree	Agree	Disagree	Undecided	Undecided	Disagree	Strongly Disagree	Strongly Disagree	Strongly Disagree	Undecided	Undecided	Strongly Agree	Undecided	Undecided	Undecided	Undecided	Undecided	Undecided	Undecided	Undecided	Undecided	Undecided
324	Male	Married	21-30	Bachelor's Degree	Private	Yes	Once a year	No	No	No	No	No	No	No	No	No	No	Yes	No	1	Undecided	Agree	Disagree	Disagree	Disagree	Disagree	Disagree	Agree	Disagree	Agree	Agree	Agree	Disagree	Disagree	Undecided	Disagree	Undecided	Disagree	Disagree	Disagree	Disagree	Disagree
325	Male	Married	31-40	Associate Degree Graduate	Student	Yes	Once a year	No	No	Yes	No	No	Yes	No	No	No	No	No	No	2	Agree	Agree	Agree	Agree	Agree	Agree	Agree	Agree	Agree	Agree	Strongly Agree	Undecided	Undecided	Undecided	Undecided	Undecided	Undecided	Undecided	Undecided	Undecided	Undecided	Undecided
326	Male	Single	21-30	Bachelor's Degree	Student	Yes	Several times a year	No	No	Yes	No	No	No	No	No	No	No	No	No	1	Undecided	Undecided	Disagree	Disagree	Undecided	Agree	Agree	Undecided	Disagree	Agree	Strongly Disagree	Strongly Disagree	Strongly Agree	Undecided	Disagree	Disagree	Disagree	Undecided	Disagree	Disagree	Undecided	Undecided
327	Female	Married	41-50	Bachelor's Degree	Private	Yes	Several times a year	Yes	No	No	Yes	No	No	No	No	No	No	No	No	2	Agree	Agree	Agree	Agree	Agree	Agree	Agree	Agree	Agree	Agree	Agree	Agree	Agree	Agree	Agree	Undecided	Undecided	Undecided	Undecided	Undecided	Undecided	Undecided
